# Supplementary material for: (E)-N-(2,4-Dichloro­benzyl­idene)-2,5-dimeth­oxy­aniline
Source: Acta Crystallogr Sect E Struct Rep Online. 2013 Mar 2;69(Pt 4):o469. doi: 10.1107/S1600536813005552 (PMC3629509; doi:10.1107/S1600536813005552)
Supplement: Supplementary file 2 [file e-69-0o469-Isup2.hkl]

# 
# h,k,l, Fc-squared, Fo-squared, sigma(Fo-squared) and status flag 
# 
data_I
_shelx_title ' 1 in P2(1)/n' 
_shelx_refln_list_code          4 
_shelx_F_calc_maximum      166.67 
_exptl_crystal_F_000       640.00 
_reflns_d_resolution_high  0.8346 
 
loop_ 
 _symmetry_equiv_pos_as_xyz 
 'x, y, z' 
 '-x+1/2, y+1/2, -z+1/2' 
 '-x, -y, -z' 
 'x-1/2, -y-1/2, z-1/2' 
 
_cell_length_a    13.2879 
_cell_length_b     5.1329 
_cell_length_c    21.1490 
_cell_angle_alpha  90.000 
_cell_angle_beta   96.622 
_cell_angle_gamma  90.000 
 
_shelx_F_squared_multiplier     1.000 
 
loop_ 
 _refln_index_h 
 _refln_index_k 
 _refln_index_l 
 _refln_F_squared_calc 
 _refln_F_squared_meas 
 _refln_F_squared_sigma 
 _refln_observed_status 
   2   0   0    12708.59    12770.86    228.24 o 
   4   0   0    16112.76    16283.62    290.99 o 
   6   0   0      119.16      128.82      3.81 o 
   8   0   0     1227.60     1192.81     22.77 o 
  10   0   0        4.78        1.01      4.56 o 
  12   0   0      157.75      158.24      5.74 o 
  14   0   0       76.49       85.19      7.12 o 
   1   1   0      423.67      451.32      8.46 o 
   2   1   0     2245.59     2313.91     29.24 o 
   3   1   0      359.17      396.81      6.36 o 
   4   1   0        6.88        8.86      0.88 o 
   5   1   0       45.81       53.72      4.99 o 
   6   1   0     2223.38     2340.45     26.94 o 
   7   1   0        7.26       14.46      1.67 o 
   8   1   0      197.54      159.59      2.99 o 
   9   1   0       32.30       32.77      1.92 o 
  10   1   0      103.76      101.86      3.88 o 
  11   1   0      318.65      330.75      7.06 o 
  12   1   0      660.24      665.50     14.59 o 
  13   1   0      104.17      106.03      4.42 o 
  14   1   0       10.80        9.14      2.51 o 
  15   1   0       11.68       12.85      2.81 o 
   0   2   0     1488.80     1156.48     29.92 o 
   1   2   0      421.54      394.61     11.11 o 
   2   2   0        2.25        0.28      1.01 o 
   3   2   0     2753.54     2663.92     33.83 o 
   4   2   0     1610.71     1684.18     19.44 o 
   5   2   0        4.79        3.84      0.71 o 
   6   2   0      499.00      507.17      7.44 o 
   7   2   0     1370.48     1296.79     20.01 o 
   8   2   0       21.29       21.36      5.70 o 
   9   2   0      177.14      180.46      9.44 o 
  10   2   0       75.68       82.50      1.98 o 
  11   2   0      726.71      751.61     10.89 o 
  12   2   0        0.40       -0.46      1.40 o 
  13   2   0       68.21       67.62      2.54 o 
  14   2   0        0.19       -2.04      1.36 o 
   1   3   0      635.77      642.03     12.79 o 
   2   3   0      237.04      251.87      6.14 o 
   3   3   0      723.93      716.10     14.20 o 
   4   3   0      125.28      125.41      3.34 o 
   5   3   0      122.56      110.69      3.22 o 
   6   3   0        0.08       -0.08      0.77 o 
   7   3   0      111.69      103.36      2.78 o 
   8   3   0       42.34       38.13      1.98 o 
   9   3   0       43.34       40.96      2.37 o 
  10   3   0       27.05       25.07      2.62 o 
  11   3   0       14.85       13.49      2.07 o 
  12   3   0        0.77        0.87      1.92 o 
  13   3   0       88.02       75.16      3.68 o 
   0   4   0      248.06      247.88      9.40 o 
   1   4   0      140.74      148.23      4.93 o 
   2   4   0      133.51      128.59      4.73 o 
   3   4   0      296.07      298.89     11.25 o 
   4   4   0      227.62      213.18      5.32 o 
   5   4   0      209.30      206.91      5.03 o 
   6   4   0      134.58      128.05      3.99 o 
   7   4   0        4.82        5.84      1.84 o 
   8   4   0       95.39       97.97      3.81 o 
   9   4   0      108.98      120.62      2.94 o 
  10   4   0       53.53       56.05      2.77 o 
  11   4   0        1.04        0.13      1.61 o 
  12   4   0       33.63       37.07      4.84 o 
   1   5   0       24.05       25.66      3.02 o 
   2   5   0      106.20      115.06      4.93 o 
   3   5   0       82.90       78.10      3.51 o 
   4   5   0        2.54        2.88      1.86 o 
   5   5   0       24.34       22.19      2.41 o 
   6   5   0       18.20       19.15      2.34 o 
   7   5   0        7.79        7.28      3.46 o 
   8   5   0       92.68       82.25      5.13 o 
   9   5   0        0.05        1.85      3.02 o 
   0   6   0       32.19       29.06      4.84 o 
   1   6   0       21.46       25.47      3.42 o 
   2   6   0      156.03      171.93      5.15 o 
   3   6   0       36.77       39.84      3.72 o 
 -15   0   1       13.63        6.84      5.13 o 
 -13   0   1        6.53        3.38      3.42 o 
 -11   0   1      578.75      586.99     12.99 o 
  -9   0   1      243.33      237.99      6.24 o 
  -7   0   1      103.08      112.12      3.63 o 
  -5   0   1     2118.77     2081.60     53.85 o 
  -3   0   1     3188.62     3234.29     57.71 o 
  -1   0   1     2006.95     1988.21     25.11 o 
   1   0   1     1282.33     1264.46     32.20 o 
   3   0   1     3272.72     3505.21     62.55 o 
   5   0   1      206.31      201.40     21.80 o 
   7   0   1     3567.61     3677.53     66.38 o 
   9   0   1      579.95      573.22     12.19 o 
  11   0   1       75.57       64.99      4.23 o 
  13   0   1       64.09       65.25      6.55 o 
  15   0   1        1.24       -3.99      3.99 o 
 -15   1   1        3.48        2.47      2.47 o 
 -14   1   1        9.70        6.86      2.51 o 
 -13   1   1      331.62      348.00      7.68 o 
 -12   1   1      250.37      252.03      6.14 o 
 -11   1   1       35.14       39.61      2.88 o 
 -10   1   1      480.21      501.52      9.21 o 
  -9   1   1      578.16      614.75      9.12 o 
  -8   1   1      374.71      370.95      5.22 o 
  -7   1   1        0.89       -0.39      0.79 o 
  -6   1   1     1220.78     1282.54     15.09 o 
  -5   1   1      154.20      185.64      3.15 o 
  -4   1   1      741.90      707.21     10.85 o 
  -3   1   1     3299.08     3347.08     42.38 o 
  -2   1   1     6424.81     6284.05    231.51 o 
  -1   1   1     1280.45     1256.98     22.46 o 
   0   1   1       78.49       84.94      2.11 o 
   1   1   1      163.97      157.16      2.29 o 
   2   1   1       17.55       19.80      1.04 o 
   3   1   1     1029.78     1079.57     14.00 o 
   4   1   1        0.39       -0.07      0.57 o 
   5   1   1     3975.49     4012.26     58.25 o 
   6   1   1      720.29      788.35     10.72 o 
   7   1   1       27.75       23.29      1.87 o 
   8   1   1     1046.86     1136.42     13.73 o 
   9   1   1      849.59      849.51     13.87 o 
  10   1   1      146.66      130.99      4.21 o 
  11   1   1        1.94        2.48      1.92 o 
  12   1   1      133.60      143.29      4.70 o 
  13   1   1       36.44       46.56      3.21 o 
  14   1   1       30.89       31.34      4.03 o 
  15   1   1        0.16       -0.99      2.47 o 
 -15   2   1        7.71        4.61      1.57 o 
 -14   2   1        4.21        1.60      1.89 o 
 -13   2   1        0.25        0.56      2.68 o 
 -12   2   1      146.04      165.48      4.79 o 
 -11   2   1      101.81      107.93      3.88 o 
 -10   2   1      175.05      158.26      2.81 o 
  -9   2   1        0.59       -0.77      0.75 o 
  -8   2   1      698.35      673.90     13.70 o 
  -7   2   1      320.66      331.22      7.45 o 
  -6   2   1       92.12      118.75      4.32 o 
  -5   2   1      304.35      364.64      4.88 o 
  -4   2   1      211.33      171.73      2.92 o 
  -3   2   1     2478.28     2628.84     38.49 o 
  -2   2   1     1893.64     1918.57     34.65 o 
  -1   2   1       86.17       95.73      3.99 o 
   1   2   1      261.10      150.72      5.41 o 
   2   2   1      338.05      194.60      6.27 o 
   3   2   1      878.40      921.31     10.85 o 
   4   2   1      242.82      290.83      3.99 o 
   5   2   1       60.69       81.18      2.23 o 
   6   2   1     3310.63     3277.29     41.92 o 
   7   2   1       16.04       23.27      1.72 o 
   8   2   1       44.02       43.25      2.40 o 
   9   2   1      390.46      365.94     11.19 o 
  10   2   1      364.92      357.71      7.28 o 
  11   2   1      101.30       91.66      2.64 o 
  12   2   1       26.93       28.90      1.83 o 
  13   2   1       35.37       28.59      3.66 o 
  14   2   1       16.35       18.85      1.77 o 
 -13   3   1       10.53       12.15      2.22 o 
 -12   3   1        0.04       -2.62      1.75 o 
 -11   3   1        1.18       -0.57      1.65 o 
 -10   3   1        0.93        3.11      1.60 o 
  -9   3   1      138.71      109.83      3.07 o 
  -8   3   1       57.68       64.00      2.52 o 
  -7   3   1        0.84       -0.56      1.13 o 
  -6   3   1      261.75      287.57      4.12 o 
  -5   3   1       80.69       83.50      2.84 o 
  -4   3   1      367.09      374.65      6.85 o 
  -3   3   1      293.85      326.85      7.98 o 
  -2   3   1     1053.06     1011.71     19.24 o 
  -1   3   1       55.69       62.65      2.92 o 
   0   3   1      342.68      326.09      7.35 o 
   1   3   1       39.84       42.19      2.51 o 
   2   3   1      987.47      997.99     19.04 o 
   3   3   1       16.74       15.54      1.53 o 
   4   3   1      304.30      309.54      5.98 o 
   5   3   1        0.21        0.69      0.72 o 
   6   3   1       86.84       93.55      2.55 o 
   7   3   1       56.75       51.00      2.26 o 
   8   3   1       43.53       39.86      2.11 o 
   9   3   1       53.08       49.82      2.68 o 
  10   3   1        1.98        0.75      1.62 o 
  11   3   1       63.35       57.36      3.01 o 
  12   3   1       25.15       28.68      2.54 o 
  13   3   1        7.51        7.86      3.13 o 
 -12   4   1       98.37      100.95      5.84 o 
 -11   4   1        0.11        0.85      3.85 o 
 -10   4   1       55.00       55.17      2.38 o 
  -9   4   1       40.54       49.06      3.09 o 
  -8   4   1        2.35        4.51      1.84 o 
  -7   4   1        8.77        8.48      1.83 o 
  -6   4   1      243.31      237.23      5.48 o 
  -5   4   1      944.69      958.53     15.62 o 
  -4   4   1       37.89       39.91      2.41 o 
  -3   4   1        1.86        1.99      1.91 o 
  -2   4   1      143.62      136.84      4.73 o 
  -1   4   1      534.08      534.25     11.38 o 
   0   4   1      552.42      555.15     11.89 o 
   1   4   1      307.96      307.62      9.83 o 
   2   4   1      223.74      227.49      6.34 o 
   3   4   1     1592.07     1606.60     24.78 o 
   4   4   1      129.31      113.08      3.78 o 
   5   4   1      534.42      525.94      9.49 o 
   6   4   1      110.46      105.39      3.72 o 
   7   4   1       64.84       61.67      3.21 o 
   8   4   1       43.06       53.55      3.06 o 
   9   4   1       16.53       14.03      1.39 o 
  10   4   1       42.38       43.83      3.95 o 
  11   4   1       65.51       63.78      3.07 o 
  -9   5   1       60.26       66.41      4.82 o 
  -8   5   1       15.34       24.11      3.52 o 
  -7   5   1       22.40       19.24      3.22 o 
  -6   5   1        7.23        9.15      2.22 o 
  -5   5   1       11.62       13.10      2.18 o 
  -4   5   1       61.81       64.89      3.18 o 
  -3   5   1      124.89      116.38      6.27 o 
  -2   5   1       55.29       51.81      3.61 o 
  -1   5   1       15.64       16.34      3.13 o 
   0   5   1      959.99     1023.43     20.65 o 
   1   5   1        5.81        3.47      2.31 o 
   2   5   1      260.99      251.21      7.25 o 
   3   5   1      184.61      186.78      5.80 o 
   4   5   1       57.62       67.99      3.34 o 
   5   5   1        0.13        1.56      1.83 o 
   6   5   1       32.91       31.01      2.62 o 
   7   5   1       79.29       72.25      3.55 o 
   8   5   1       12.62       15.92      2.55 o 
   9   5   1       17.72       17.29      3.52 o 
  -3   6   1       29.00       39.11      5.56 o 
  -2   6   1        5.31        0.85      3.70 o 
  -1   6   1      131.82      132.46      9.12 o 
   0   6   1        5.18        3.69      3.56 o 
   1   6   1        2.04        6.13      2.82 o 
   2   6   1       12.92       17.66      2.55 o 
   3   6   1        1.30        0.06      2.07 o 
 -14   0   2       51.91       51.57      6.55 o 
 -12   0   2       92.68       83.77      4.82 o 
 -10   0   2     1526.06     1551.52     29.51 o 
  -8   0   2        0.08        2.78      1.70 o 
  -6   0   2     1559.00     1572.82     29.01 o 
  -4   0   2      285.15      316.16      6.45 o 
  -2   0   2     1693.58     1758.79     22.43 o 
   0   0   2      427.44      433.22      6.52 o 
   2   0   2     3031.42     2681.16    420.25 o 
   6   0   2      186.26      229.19      5.54 o 
   8   0   2      835.11      835.29     22.94 o 
  10   0   2        5.76        5.94      2.85 o 
  12   0   2      442.52      438.63     25.93 o 
  14   0   2      140.06      142.46      9.12 o 
 -15   1   2       17.71       13.37      2.72 o 
 -14   1   2       89.82       94.83      4.22 o 
 -13   1   2       54.10       46.62      3.22 o 
 -12   1   2      534.18      553.12     10.36 o 
 -11   1   2      121.22      122.06      4.32 o 
 -10   1   2        1.09       -0.75      1.75 o 
  -9   1   2      150.35      149.97      3.52 o 
  -8   1   2      157.99      158.79      3.05 o 
  -7   1   2      399.92      397.35      5.37 o 
  -6   1   2      433.64      419.19      5.02 o 
  -5   1   2      303.08      345.70      4.53 o 
  -4   1   2     2475.05     2505.67     28.51 o 
  -3   1   2     2934.74     3040.05     34.45 o 
  -2   1   2       97.04       98.98      1.91 o 
  -1   1   2    11551.37    11670.47    291.47 o 
   0   1   2      960.21      971.75     17.52 o 
   1   1   2      950.18      986.12     12.61 o 
   2   1   2    12956.66    12718.97    327.96 o 
   3   1   2     4106.27     4142.41     60.20 o 
   5   1   2     1014.15     1087.62     14.32 o 
   6   1   2     1587.95     1681.91     19.57 o 
   7   1   2      177.37      179.93      3.36 o 
   8   1   2       48.54       35.66      1.64 o 
   9   1   2       15.38       17.09      2.26 o 
  10   1   2      312.00      331.05      7.65 o 
  11   1   2      256.58      259.13      7.89 o 
  12   1   2       77.25       83.58      3.99 o 
  13   1   2       60.64       51.70      3.35 o 
  14   1   2      111.95      120.46      4.60 o 
  15   1   2        9.96        8.31      2.68 o 
 -15   2   2       86.95       87.76      4.37 o 
 -14   2   2        0.24        0.99      2.79 o 
 -13   2   2       95.95       97.01      3.94 o 
 -12   2   2        5.66        2.64      2.00 o 
 -11   2   2        3.46        1.32      2.51 o 
 -10   2   2        1.68        1.07      1.10 o 
  -9   2   2        1.83        2.91      0.92 o 
  -7   2   2        2.32        5.91      1.30 o 
  -6   2   2       24.93       12.22      3.13 o 
  -5   2   2       23.29       11.17      0.86 o 
  -4   2   2     1490.89     1486.98     17.20 o 
  -3   2   2      659.27      609.91     11.77 o 
  -2   2   2      107.56      105.65      3.08 o 
  -1   2   2        4.84        3.04      0.89 o 
   0   2   2      475.36      297.17      8.83 o 
   1   2   2     4695.09     4767.51    119.38 o 
   2   2   2       11.25        9.05      2.17 o 
   3   2   2       53.23       67.94      1.52 o 
   4   2   2       57.16       53.72      1.75 o 
   5   2   2     1931.30     1923.94     24.89 o 
   6   2   2      170.20      154.92      5.39 o 
   7   2   2       70.84       81.28      2.92 o 
   8   2   2      147.34      147.41      3.99 o 
   9   2   2      246.39      221.19      5.42 o 
  10   2   2      761.96      765.53     13.16 o 
  11   2   2        2.23        1.05      2.47 o 
  12   2   2        1.05        0.10      1.14 o 
  13   2   2      185.90      182.24      3.97 o 
  14   2   2      240.45      248.96      4.97 o 
 -13   3   2       15.84       20.98      2.58 o 
 -12   3   2       54.62       52.42      3.03 o 
 -11   3   2      156.57      140.06      4.22 o 
 -10   3   2       14.26       11.66      1.80 o 
  -9   3   2       41.37       43.81      2.19 o 
  -8   3   2       91.88       88.80      2.77 o 
  -7   3   2      512.41      500.93      7.56 o 
  -6   3   2       73.43       73.61      2.18 o 
  -5   3   2       16.96       18.14      1.68 o 
  -4   3   2      128.16      141.47      5.41 o 
  -3   3   2     1122.59     1121.35     21.15 o 
  -2   3   2       55.49       50.71      3.99 o 
  -1   3   2      240.61      266.32      6.24 o 
   0   3   2      230.81      218.60      5.54 o 
   1   3   2      336.18      337.34      7.55 o 
   2   3   2       45.36       53.44      2.78 o 
   3   3   2      103.08       99.02      2.96 o 
   4   3   2       12.15        6.27      1.42 o 
   5   3   2       15.33       13.17      0.87 o 
   6   3   2       87.49       80.67      2.09 o 
   7   3   2       61.76       58.10      2.71 o 
   8   3   2        1.66        0.88      2.09 o 
   9   3   2      156.36      159.25      4.27 o 
  10   3   2       11.61        9.06      1.82 o 
  11   3   2        3.07        0.81      1.77 o 
  12   3   2       12.43       14.15      2.29 o 
  13   3   2       49.24       43.84      3.18 o 
 -12   4   2       18.18       12.89      3.42 o 
 -11   4   2      130.96      122.32      4.53 o 
 -10   4   2       52.15       52.17      2.83 o 
  -9   4   2        2.13        3.37      2.05 o 
  -8   4   2       25.63       27.89      2.75 o 
  -7   4   2       27.99       26.69      2.29 o 
  -6   4   2      269.28      271.62      6.01 o 
  -5   4   2       11.98       19.58      2.05 o 
  -4   4   2       62.46       56.66      3.32 o 
  -3   4   2       45.32       46.86      3.56 o 
  -2   4   2      222.24      202.56      5.63 o 
  -1   4   2       25.63       21.22      2.39 o 
   0   4   2       17.68       20.34      5.13 o 
   1   4   2       49.38       49.10      4.27 o 
   2   4   2      821.51      808.02     16.32 o 
   3   4   2      495.00      493.38      8.88 o 
   4   4   2      328.74      327.23      6.63 o 
   5   4   2        2.41        0.93      1.73 o 
   6   4   2       68.93       69.68      3.22 o 
   7   4   2      226.16      236.59      5.75 o 
   8   4   2       98.15      105.05      6.20 o 
   9   4   2       74.89       73.89      2.86 o 
  10   4   2       65.58       72.78      3.86 o 
  11   4   2        0.50        0.29      1.77 o 
  -9   5   2       26.48       31.16      3.72 o 
  -8   5   2       64.23       56.30      4.22 o 
  -7   5   2       23.72       23.72      3.20 o 
  -6   5   2        8.45        4.55      4.13 o 
  -5   5   2      190.95      195.17      6.65 o 
  -4   5   2       19.70       29.69      2.51 o 
  -3   5   2       23.86       27.44      3.99 o 
  -2   5   2      110.21      115.50      5.70 o 
  -1   5   2       35.64       43.09      3.41 o 
   0   5   2        0.06        3.22      2.31 o 
   1   5   2        0.03        3.00      2.31 o 
   2   5   2      150.77      150.56      4.44 o 
   3   5   2        9.59       10.06      2.02 o 
   4   5   2        0.17        0.23      1.79 o 
   5   5   2        0.93        0.94      1.84 o 
   6   5   2       62.03       66.83      3.50 o 
   7   5   2        0.66        1.86      2.31 o 
   8   5   2       43.74       46.18      3.30 o 
  -3   6   2       31.54       31.06      5.13 o 
  -2   6   2       20.70       30.49      5.13 o 
  -1   6   2       15.58       12.25      4.27 o 
   0   6   2      144.82      153.54      6.03 o 
   1   6   2       55.08       66.72      4.33 o 
   2   6   2       29.44       29.70      2.68 o 
   3   6   2       15.57       19.91      2.62 o 
 -15   0   3      234.31      273.80     12.25 o 
 -13   0   3      454.27      484.14     13.11 o 
 -11   0   3     2797.09     3036.63     56.00 o 
  -9   0   3      157.12      168.37      5.24 o 
  -7   0   3     2978.51     3045.49     55.20 o 
  -5   0   3      331.97      336.72      6.95 o 
  -3   0   3     4302.08     4439.04     56.02 o 
  -1   0   3      908.80      904.12     13.87 o 
   1   0   3     1097.51     1127.97     16.83 o 
   3   0   3      826.69      825.04     15.31 o 
   7   0   3     6344.44     6962.06    124.60 o 
   9   0   3      359.04      367.65      8.75 o 
  11   0   3      189.86      185.02      6.24 o 
  13   0   3        0.84       -0.28      3.70 o 
  15   0   3       12.95       11.97      5.41 o 
 -15   1   3       11.97       13.97      2.84 o 
 -14   1   3        3.14       -0.93      2.29 o 
 -13   1   3        0.76        0.80      2.09 o 
 -12   1   3       26.62       30.96      2.66 o 
 -11   1   3      227.66      222.59      5.58 o 
 -10   1   3       61.81       56.65      2.79 o 
  -9   1   3      110.58      107.84      2.96 o 
  -8   1   3      757.00      782.35     10.97 o 
  -7   1   3      695.34      751.59      8.49 o 
  -6   1   3        9.62        4.18      0.73 o 
  -5   1   3      898.22      883.97      8.89 o 
  -4   1   3      461.11      466.52      5.76 o 
  -3   1   3     1093.75     1144.69     13.20 o 
  -2   1   3     3973.20     4128.56     46.61 o 
  -1   1   3     6026.19     6173.37     77.96 o 
   0   1   3    14087.36    14205.64    205.77 o 
   1   1   3      462.65      462.52     22.07 o 
   2   1   3     5273.60     5427.91     79.39 o 
   3   1   3      262.78      250.93      3.53 o 
   4   1   3     2525.88     2525.34     38.25 o 
   5   1   3        7.29       11.35      0.98 o 
   6   1   3      256.68      229.68      3.45 o 
   7   1   3      122.20      106.54      2.31 o 
   8   1   3       19.31       24.24      1.43 o 
   9   1   3      118.46      111.99      4.22 o 
  10   1   3      505.15      492.13      9.21 o 
  11   1   3       25.02       32.18      2.47 o 
  12   1   3        0.03       -0.40      2.78 o 
  13   1   3       85.56       86.94      4.04 o 
  14   1   3       12.63       15.77      2.72 o 
  15   1   3       22.34       21.96      3.09 o 
 -15   2   3        9.81       12.69      3.39 o 
 -14   2   3       27.51       27.80      2.85 o 
 -13   2   3       11.80       12.40      2.37 o 
 -12   2   3       11.92        7.70      2.00 o 
 -11   2   3        0.79        1.53      1.74 o 
 -10   2   3      128.41      120.41      3.81 o 
  -9   2   3       41.08       36.60      1.78 o 
  -8   2   3      171.82      185.49      4.40 o 
  -7   2   3       80.82       91.25      2.77 o 
  -6   2   3        8.06       14.28      0.94 o 
  -5   2   3        0.74       -0.02      0.53 o 
  -4   2   3     6819.84     7092.48    141.75 o 
  -3   2   3       42.86       49.34      2.26 o 
  -2   2   3        0.07        1.74      0.89 o 
  -1   2   3      300.23      301.14     12.11 o 
   0   2   3     3687.17     3623.53     78.64 o 
   1   2   3       36.28       37.66      1.60 o 
   2   2   3      447.34      418.56      5.79 o 
   3   2   3      208.97      230.14      3.25 o 
   4   2   3     1595.96     1580.37     18.35 o 
   5   2   3        4.02        5.98      1.16 o 
   6   2   3       76.82       68.86      2.55 o 
   7   2   3        0.37       -0.53      1.34 o 
   8   2   3      449.72      449.26      8.22 o 
   9   2   3       32.92       33.11      2.74 o 
  10   2   3      418.91      405.35      9.02 o 
  11   2   3        0.92       -1.43      0.96 o 
  12   2   3        4.03        3.10      1.14 o 
  13   2   3       90.06       83.54      3.62 o 
  14   2   3       65.35       73.62      2.59 o 
 -13   3   3        0.08        2.51      2.37 o 
 -12   3   3      222.08      209.61      8.11 o 
 -11   3   3        0.79       -2.25      1.50 o 
 -10   3   3      112.34      130.95      3.48 o 
  -9   3   3        3.89        6.33      1.48 o 
  -8   3   3      705.73      652.87      9.59 o 
  -7   3   3        9.67       11.99      1.28 o 
  -6   3   3      206.37      213.80      3.52 o 
  -5   3   3      696.41      690.93     11.39 o 
  -4   3   3     1656.14     1673.38     30.92 o 
  -3   3   3      173.26      172.56      4.79 o 
  -2   3   3      182.39      220.65      5.52 o 
  -1   3   3     1283.26     1342.54     24.98 o 
   0   3   3      246.77      251.57      6.03 o 
   1   3   3     2250.78     2298.98     41.80 o 
   2   3   3      872.95      844.10     13.38 o 
   3   3   3     2091.09     2153.55     32.13 o 
   4   3   3       95.64       92.74      3.01 o 
   5   3   3        1.64        0.87      0.66 o 
   6   3   3      696.45      658.61      9.57 o 
   7   3   3      291.23      280.72      5.72 o 
   8   3   3      536.73      507.23     10.36 o 
   9   3   3       43.52       47.07      2.64 o 
  10   3   3      135.99      149.60      4.50 o 
  11   3   3      115.85      117.96      4.50 o 
  12   3   3       48.70       52.24      3.23 o 
  13   3   3       10.11       16.90      2.51 o 
 -12   4   3       27.75       22.48      2.46 o 
 -11   4   3       48.17       41.97      3.04 o 
 -10   4   3       37.78       37.95      2.24 o 
  -9   4   3        3.02        5.21      2.71 o 
  -8   4   3       34.74       20.10      2.82 o 
  -7   4   3      151.10      140.13      4.09 o 
  -6   4   3      204.89      221.22      5.25 o 
  -5   4   3        7.02        4.84      1.66 o 
  -4   4   3        0.68       -0.25      1.99 o 
  -3   4   3       75.53       65.71      8.12 o 
  -2   4   3      267.99      273.21      6.93 o 
  -1   4   3      188.42      194.94      5.63 o 
   0   4   3      105.30      103.07      4.22 o 
   1   4   3      147.34      148.75      5.04 o 
   2   4   3      903.97      880.61     14.31 o 
   3   4   3       10.58        7.30      1.75 o 
   4   4   3        0.50       -1.33      1.64 o 
   5   4   3      106.30      105.72      3.62 o 
   6   4   3      125.16      130.36      4.11 o 
   7   4   3       20.51       22.93      2.40 o 
   8   4   3        7.77        5.85      1.31 o 
   9   4   3       20.46       17.77      1.82 o 
  10   4   3       62.42       63.89      2.96 o 
  11   4   3        9.43       13.80      2.13 o 
  -9   5   3        4.26        6.44      3.20 o 
  -8   5   3       62.17       59.99      4.53 o 
  -7   5   3       15.91       19.96      3.22 o 
  -6   5   3       70.71       85.06      4.99 o 
  -5   5   3       74.65       75.68      4.23 o 
  -4   5   3       15.84       11.68      3.70 o 
  -3   5   3        1.53        4.00      2.26 o 
  -2   5   3      357.70      374.68      9.35 o 
  -1   5   3      771.02      829.01     17.22 o 
   0   5   3      149.71      164.63      7.12 o 
   1   5   3       66.43       70.65      3.28 o 
   2   5   3        1.39        0.19      1.86 o 
   3   5   3       25.41       31.48      2.46 o 
   4   5   3       27.79       31.09      2.57 o 
   5   5   3      101.21      109.95      4.00 o 
   6   5   3       12.01       14.30      2.29 o 
   7   5   3        8.58       12.26      2.95 o 
   8   5   3      137.88      156.67      5.26 o 
  -3   6   3       53.83       52.42      6.27 o 
  -2   6   3       33.31       48.72      5.98 o 
  -1   6   3      242.69      224.23     10.54 o 
   0   6   3       54.46       56.41      5.98 o 
   1   6   3      108.76      120.23      8.55 o 
   2   6   3       51.53       55.07      4.13 o 
 -14   0   4       69.66       75.22      6.84 o 
 -12   0   4      313.26      336.49     10.54 o 
 -10   0   4     1597.67     1622.63     49.86 o 
  -8   0   4      412.40      418.05      9.07 o 
  -6   0   4        6.68        5.13      1.30 o 
  -4   0   4     8725.81     8781.59    137.85 o 
  -2   0   4    10791.46    11534.31    168.81 o 
   0   0   4     3496.92     3561.60     52.47 o 
   2   0   4     2776.80     2941.44     43.04 o 
   4   0   4      428.42      394.80      8.05 o 
  10   0   4      308.98      307.46      8.14 o 
  12   0   4      244.36      218.96      9.97 o 
  14   0   4       41.63       42.17      6.27 o 
 -15   1   4        9.59        7.69      2.60 o 
 -14   1   4        5.77        3.39      2.34 o 
 -13   1   4      318.17      325.06      7.35 o 
 -12   1   4       63.47       61.72      3.22 o 
 -11   1   4        3.79        2.54      3.15 o 
 -10   1   4      156.61      158.38      4.98 o 
  -9   1   4      128.40      121.02      3.13 o 
  -8   1   4       95.49       88.27      2.60 o 
  -7   1   4      751.47      809.35     10.01 o 
  -6   1   4     3955.42     4137.02     47.14 o 
  -5   1   4     1277.02     1294.30     12.78 o 
  -4   1   4       61.51       77.58      1.43 o 
  -3   1   4     3345.67     3470.82     39.27 o 
  -2   1   4    27777.97    28220.63    411.11 o 
  -1   1   4     1864.71     1936.16     21.81 o 
   0   1   4     1246.72     1349.42     24.17 o 
   1   1   4    12496.33    12515.83    223.80 o 
   2   1   4    18864.82    18467.08    346.17 o 
   3   1   4      623.33      665.76     10.25 o 
   4   1   4      838.92      826.96      9.83 o 
   5   1   4     1380.51     1372.82     16.03 o 
   6   1   4      165.17      142.99      2.30 o 
   7   1   4      217.32      233.09      3.26 o 
   8   1   4       48.86       47.14      1.79 o 
   9   1   4       16.16       14.09      4.87 o 
  10   1   4        5.21        6.00      1.92 o 
  11   1   4       14.52       14.29      2.26 o 
  12   1   4       71.34       82.00      3.82 o 
  13   1   4        0.04        1.64      2.26 o 
  14   1   4       66.41       59.98      3.73 o 
  15   1   4        3.99        3.27      2.60 o 
 -15   2   4       36.99       41.19      3.28 o 
 -14   2   4      104.23      110.12      4.42 o 
 -13   2   4        3.71        5.01      2.10 o 
 -12   2   4       82.84       75.64      3.66 o 
 -11   2   4       65.88       60.77      3.10 o 
 -10   2   4       92.67       81.65      4.80 o 
  -9   2   4       39.91       40.54      2.40 o 
  -8   2   4      207.30      202.68      3.36 o 
  -7   2   4       52.62       40.33      1.60 o 
  -6   2   4      131.05      115.32      2.66 o 
  -5   2   4      656.84      634.98      8.41 o 
  -4   2   4       44.08       35.83      1.44 o 
  -3   2   4        0.36        2.56      1.14 o 
  -2   2   4     2390.68     2547.71     56.70 o 
  -1   2   4     3019.90     3115.56     55.50 o 
   0   2   4       46.55       47.64      1.63 o 
   1   2   4      769.92      774.98     10.25 o 
   2   2   4      174.87      206.73      3.21 o 
   3   2   4      692.04      637.29      8.76 o 
   4   2   4      288.39      282.15      6.55 o 
   5   2   4      156.38      162.66      4.70 o 
   6   2   4      212.46      192.53      4.21 o 
   7   2   4        8.81        5.55      1.58 o 
   8   2   4       33.78       36.68      2.26 o 
   9   2   4      139.39      140.36      4.26 o 
  10   2   4        0.06       -1.83      1.79 o 
  11   2   4       95.08       80.03      3.60 o 
  12   2   4       15.94       19.17      2.14 o 
  13   2   4       83.56       85.92      4.03 o 
  14   2   4       65.49       68.18      2.45 o 
 -13   3   4       88.78       86.25      4.58 o 
 -12   3   4        0.09        0.67      2.16 o 
 -11   3   4       18.62       18.34      1.85 o 
 -10   3   4      112.62      104.36      3.10 o 
  -9   3   4      235.71      213.29      4.27 o 
  -8   3   4      103.97      105.71      2.80 o 
  -7   3   4        6.52        3.31      0.86 o 
  -6   3   4        3.38        1.95      1.08 o 
  -4   3   4      422.60      417.83      8.92 o 
  -3   3   4        4.38        1.23      1.14 o 
  -2   3   4      393.36      395.75     12.54 o 
  -1   3   4        8.02        4.80      1.37 o 
   0   3   4      213.40      205.51      5.19 o 
   1   3   4      110.99       86.54      2.57 o 
   2   3   4      115.71      140.27      3.39 o 
   3   3   4       15.83       19.94      1.69 o 
   4   3   4      100.72       99.05      1.94 o 
   5   3   4      893.31      820.85     11.42 o 
   6   3   4       88.37       88.52      2.96 o 
   7   3   4       39.68       38.16      2.34 o 
   8   3   4      644.15      668.09     11.55 o 
   9   3   4      304.06      291.58      6.26 o 
  10   3   4      357.29      360.15      7.49 o 
  11   3   4       52.94       50.83      3.06 o 
  12   3   4        1.47       -0.29      2.89 o 
  13   3   4       34.35       34.53      3.37 o 
 -12   4   4       15.07       15.70      2.23 o 
 -11   4   4        6.02        3.97      2.29 o 
 -10   4   4        5.45        3.73      2.49 o 
  -9   4   4       52.46       43.31      4.84 o 
  -8   4   4       87.91       74.32      4.43 o 
  -7   4   4       61.89       64.74      4.27 o 
  -6   4   4       47.07       50.13      2.84 o 
  -5   4   4      156.76      161.89      5.11 o 
  -4   4   4        0.05       -1.52      1.78 o 
  -3   4   4      189.89      194.41      5.68 o 
  -2   4   4        0.82        0.34      1.84 o 
  -1   4   4        0.32        2.56      2.56 o 
   0   4   4      347.01      360.42      8.55 o 
   1   4   4       22.87       24.95      2.19 o 
   2   4   4       23.84       25.28      2.08 o 
   3   4   4       16.57       18.26      2.89 o 
   4   4   4      522.28      492.66      8.99 o 
   5   4   4        0.20       -0.76      1.64 o 
   6   4   4        9.55        3.79      1.79 o 
   7   4   4        9.58        6.64      2.51 o 
   8   4   4       61.80       64.12      5.57 o 
   9   4   4       54.83       51.74      4.19 o 
  10   4   4        0.12       -1.77      2.77 o 
  11   4   4       29.83       31.36      2.52 o 
  -9   5   4        9.52       14.90      3.32 o 
  -8   5   4      140.10      139.93      6.04 o 
  -7   5   4        9.63        9.90      2.92 o 
  -6   5   4        0.20        3.85      2.71 o 
  -5   5   4       60.93       60.15      4.23 o 
  -4   5   4       50.37       51.57      5.70 o 
  -3   5   4      111.39      106.27      6.84 o 
  -2   5   4       32.79       39.60      5.13 o 
  -1   5   4      258.02      274.18      8.12 o 
   0   5   4      166.29      169.21      5.80 o 
   1   5   4       76.11       77.24      3.31 o 
   2   5   4       11.59       14.98      2.07 o 
   3   5   4      183.36      200.17      5.14 o 
   4   5   4        3.23        3.00      2.52 o 
   5   5   4      208.70      215.87      5.73 o 
   6   5   4       38.19       35.37      3.10 o 
   7   5   4      249.71      256.37      6.47 o 
   8   5   4        0.39        8.41      7.69 o 
  -2   6   4       30.43       29.92      5.41 o 
  -1   6   4       73.52       80.06      7.12 o 
   0   6   4        3.79        8.26      4.27 o 
   1   6   4       40.05       56.41      6.27 o 
   2   6   4       11.64       11.11      4.56 o 
 -15   0   5      243.04      241.61     11.40 o 
 -13   0   5      607.56      607.33     13.80 o 
 -11   0   5     1395.54     1485.80     28.61 o 
  -9   0   5      127.47      110.76      4.33 o 
  -7   0   5       17.67       17.55      1.81 o 
  -5   0   5      631.02      662.23      8.97 o 
  -3   0   5     3736.71     3756.88     47.43 o 
  -1   0   5      134.19      128.76      2.55 o 
   1   0   5        1.25        2.98      0.75 o 
   3   0   5     2357.85     2342.85     42.31 o 
   5   0   5     1146.33     1343.26     25.08 o 
   7   0   5     3561.99     3653.20     94.31 o 
   9   0   5        3.47        1.14      4.99 o 
  11   0   5        0.96        0.47      3.99 o 
  13   0   5       19.02       15.96      5.13 o 
  15   0   5        0.01        0.57      4.84 o 
 -15   1   5       17.56       21.92      3.22 o 
 -14   1   5        0.83       -1.01      2.34 o 
 -13   1   5       34.04       36.96      3.00 o 
 -12   1   5      156.13      144.49      4.49 o 
 -11   1   5        1.01        0.91      2.54 o 
 -10   1   5      956.80      979.69     15.90 o 
  -9   1   5      450.19      457.03      7.12 o 
  -8   1   5      290.30      325.73      4.84 o 
  -7   1   5      312.92      259.73      3.59 o 
  -6   1   5     1451.05     1480.09     15.84 o 
  -5   1   5     2981.87     3268.58     33.94 o 
  -4   1   5      365.04      360.98      4.61 o 
  -3   1   5      224.31      190.80      2.65 o 
  -1   1   5      116.09      115.51      1.98 o 
   0   1   5     1278.81     1282.11     13.41 o 
   1   1   5     7342.88     7526.20     85.21 o 
   2   1   5      585.67      653.62      8.58 o 
   3   1   5     1876.84     1907.08     62.22 o 
   4   1   5      912.96      841.36     10.04 o 
   5   1   5     1594.17     1654.33     17.54 o 
   6   1   5      627.74      741.36      8.33 o 
   7   1   5      362.90      368.29      4.68 o 
   8   1   5     1304.07     1311.25     17.81 o 
   9   1   5        0.48       -0.70      1.23 o 
  10   1   5       89.08       92.73      4.13 o 
  11   1   5      357.47      352.31      7.40 o 
  12   1   5        1.86       -0.04      2.05 o 
  13   1   5       24.18       19.84      1.96 o 
  14   1   5       13.48       12.73      1.94 o 
 -14   2   5        7.63        6.49      2.26 o 
 -13   2   5        6.12        6.56      2.17 o 
 -12   2   5       11.99       10.00      2.03 o 
 -11   2   5      100.43       99.03      3.61 o 
 -10   2   5       82.65       85.03      2.94 o 
  -9   2   5       45.58       44.11      1.76 o 
  -8   2   5      318.31      316.41      4.23 o 
  -7   2   5       29.27       30.03      1.58 o 
  -6   2   5      822.95      791.67     11.04 o 
  -5   2   5      370.64      437.33      5.59 o 
  -4   2   5     2292.31     2357.92     33.52 o 
  -3   2   5       22.15       19.92      1.42 o 
  -1   2   5     2138.62     2318.94     58.12 o 
   0   2   5      200.73      231.88      3.43 o 
   1   2   5        4.34       -0.28      0.59 o 
   2   2   5     3821.05     4055.14     59.16 o 
   3   2   5     1402.27     1434.58     21.60 o 
   4   2   5      356.69      348.94      6.19 o 
   5   2   5      197.99      215.26      4.48 o 
   6   2   5        3.62        5.82      1.38 o 
   7   2   5      174.45      175.68      4.27 o 
   8   2   5      180.94      174.84      4.63 o 
   9   2   5        9.46       11.63      2.09 o 
  10   2   5      126.11      124.57      4.14 o 
  11   2   5        6.04        4.77      2.10 o 
  12   2   5       27.22       25.82      2.76 o 
  13   2   5       14.54       14.14      2.64 o 
  14   2   5      129.72      130.77      5.01 o 
 -13   3   5       10.58       12.85      2.79 o 
 -12   3   5       10.26        9.62      2.42 o 
 -11   3   5        0.25       -0.37      1.66 o 
 -10   3   5       99.77      100.39      3.56 o 
  -9   3   5        0.30        0.47      1.28 o 
  -8   3   5        0.77        2.36      1.24 o 
  -7   3   5      214.64      207.40      3.36 o 
  -6   3   5       14.30        7.25      3.13 o 
  -5   3   5       16.57        5.27      4.99 o 
  -4   3   5       20.84        1.71      0.89 o 
  -3   3   5      794.97      794.06     22.51 o 
  -2   3   5      927.57     1012.31     27.92 o 
  -1   3   5      956.29      943.93     26.21 o 
   0   3   5       25.91       22.17      1.40 o 
   1   3   5      413.51      400.14      6.95 o 
   2   3   5       27.52       26.24      1.69 o 
   3   3   5      329.58      340.86      6.35 o 
   4   3   5     1194.55     1197.82     14.24 o 
   5   3   5      410.31      402.97      6.20 o 
   6   3   5        2.60        2.00      1.41 o 
   7   3   5      128.59      120.68      3.65 o 
   8   3   5      201.81      218.65      5.15 o 
   9   3   5      169.14      166.32     10.06 o 
  10   3   5       11.12        8.20      2.00 o 
  11   3   5        4.17        3.30      2.00 o 
  12   3   5       34.70       35.86      2.88 o 
  13   3   5        0.42       -0.31      2.61 o 
 -11   4   5        0.18       -0.66      1.41 o 
 -10   4   5       38.77       39.02      3.92 o 
  -9   4   5       56.32       48.87      3.72 o 
  -8   4   5      177.29      178.93      6.04 o 
  -7   4   5      117.69      115.35      5.13 o 
  -6   4   5       41.05       42.09      3.52 o 
  -5   4   5      115.48      109.41      7.12 o 
  -4   4   5       73.99       74.16      5.13 o 
  -3   4   5        4.35        6.61      1.84 o 
  -2   4   5      765.00      768.37     15.39 o 
  -1   4   5       68.37       64.84      3.49 o 
   0   4   5       77.28       75.89      2.90 o 
   1   4   5       22.03       26.36      2.07 o 
   2   4   5       33.78       35.73      2.29 o 
   3   4   5      273.77      270.15      5.80 o 
   4   4   5      261.96      237.86      5.42 o 
   5   4   5       77.66       71.24      3.34 o 
   6   4   5       11.95       11.79      2.08 o 
   7   4   5       45.20       42.74      3.41 o 
   8   4   5       27.31       24.27      2.27 o 
   9   4   5      100.11       90.31      3.31 o 
  10   4   5      171.59      165.28      4.57 o 
  11   4   5       13.22        8.98      2.25 o 
  -9   5   5       77.48       84.05      5.24 o 
  -8   5   5        4.75        3.70      2.62 o 
  -7   5   5       39.83       44.29      4.13 o 
  -6   5   5       25.73       29.20      3.42 o 
  -5   5   5        1.56        0.28      3.13 o 
  -4   5   5       87.19       89.46      6.55 o 
  -3   5   5      148.23      160.12      8.26 o 
  -2   5   5       65.52       85.76      6.84 o 
  -1   5   5        0.02       -4.70      3.13 o 
   0   5   5        0.79        0.76      2.11 o 
   1   5   5      109.84      115.42      7.46 o 
   2   5   5      311.31      321.02      6.72 o 
   3   5   5       42.13       42.52      2.73 o 
   4   5   5       34.02       31.59      2.62 o 
   5   5   5        2.64        1.04      1.97 o 
   6   5   5       59.88       65.29      3.56 o 
   7   5   5       11.29       11.13      3.02 o 
   8   5   5        0.08        4.20      2.71 o 
  -1   6   5        3.88        6.84      4.27 o 
   0   6   5        0.31       -5.56      3.70 o 
   1   6   5       79.47       92.03      7.69 o 
 -14   0   6      507.87      553.19     13.09 o 
 -12   0   6        2.27        0.60      2.51 o 
 -10   0   6       20.04       13.24      2.51 o 
  -8   0   6      363.40      357.20      8.97 o 
  -6   0   6     1463.67     1353.38     52.31 o 
  -4   0   6      431.37      419.41      5.94 o 
  -2   0   6    21363.61    21416.04    313.05 o 
   0   0   6     7305.54     7359.92    107.95 o 
   2   0   6     6873.16     6953.48    101.97 o 
   4   0   6     2554.10     2702.27     48.85 o 
   6   0   6       91.57       50.85      5.98 o 
   8   0   6        0.18       -0.76      1.42 o 
  10   0   6       20.68       18.29      2.67 o 
  12   0   6       32.30       31.91      4.84 o 
  14   0   6        4.62        4.27      4.56 o 
 -15   1   6        8.83       11.44      2.70 o 
 -14   1   6      114.60      122.06      4.53 o 
 -13   1   6       11.00       16.20      2.57 o 
 -12   1   6      216.79      207.75      5.48 o 
 -11   1   6      315.38      340.56      7.07 o 
 -10   1   6       93.18       91.88      5.14 o 
  -9   1   6      310.47      305.12      6.37 o 
  -8   1   6      917.75      897.26     10.16 o 
  -7   1   6        2.08        8.58      0.92 o 
  -6   1   6      315.86      360.35      4.47 o 
  -5   1   6       63.26       91.92      1.58 o 
  -4   1   6      712.61      658.59      7.27 o 
  -3   1   6     3729.79     3797.86     43.14 o 
  -2   1   6       10.89       14.53      0.88 o 
  -1   1   6     3238.49     3266.94     36.92 o 
   0   1   6     2128.64     2159.63     27.18 o 
   1   1   6      894.66      992.13     12.89 o 
   2   1   6     1459.13     1502.85     19.34 o 
   3   1   6      173.77      167.22      2.48 o 
   4   1   6     1282.64     1411.96     23.19 o 
   5   1   6       78.71       75.60      2.30 o 
   6   1   6      644.83      642.90      7.40 o 
   7   1   6      955.35      987.36     12.10 o 
   8   1   6       10.38        9.12      1.66 o 
   9   1   6        8.06        5.04      1.35 o 
  10   1   6      768.48      790.10     11.60 o 
  11   1   6      310.22      299.51      5.58 o 
  12   1   6       94.71       95.84      3.15 o 
  13   1   6       70.33       62.41      2.83 o 
  14   1   6       69.24       72.08      3.08 o 
 -14   2   6       40.51       45.05      3.89 o 
 -13   2   6      105.88      100.23      4.99 o 
 -12   2   6        0.37        0.31      2.56 o 
 -11   2   6      188.97      196.38      4.96 o 
 -10   2   6       53.55       48.70      2.55 o 
  -9   2   6      251.41      242.02      4.60 o 
  -8   2   6        0.19       -0.99      0.66 o 
  -7   2   6       86.45       82.06      5.70 o 
  -6   2   6      183.46      197.64      3.24 o 
  -5   2   6      224.17      219.58      3.21 o 
  -4   2   6        7.29       14.34      0.84 o 
  -3   2   6      559.29      566.09      7.53 o 
  -2   2   6     2030.33     2074.52     37.26 o 
  -1   2   6      341.25      344.22      5.37 o 
   0   2   6      118.43      176.11      3.07 o 
   1   2   6      413.84      436.04      7.06 o 
   2   2   6      179.45      202.24      3.99 o 
   3   2   6       19.32       18.21      1.91 o 
   4   2   6     2306.24     2277.53     33.94 o 
   5   2   6      352.24      348.31      6.46 o 
   6   2   6       40.11       39.16      2.13 o 
   7   2   6      158.14      164.57      4.47 o 
   8   2   6      327.32      333.38      6.90 o 
   9   2   6       14.43       11.68      2.09 o 
  10   2   6        1.12        1.29      1.85 o 
  11   2   6       12.38       10.15      2.32 o 
  12   2   6       19.62       19.28      2.51 o 
  13   2   6      110.17      117.21      4.60 o 
  14   2   6        0.05       -5.21      3.51 o 
 -13   3   6       16.35       16.56      2.79 o 
 -12   3   6       79.95       89.76      9.69 o 
 -11   3   6       10.22       11.31      1.97 o 
 -10   3   6      150.07      159.60      5.38 o 
  -9   3   6       14.19       12.48      1.75 o 
  -8   3   6       71.94       66.36      2.83 o 
  -7   3   6        1.22        2.37      0.89 o 
  -6   3   6      356.26      211.94     26.50 o 
  -2   3   6      137.94      143.85      4.04 o 
  -1   3   6     1017.68      996.65     18.82 o 
   0   3   6     1707.86     1644.42     49.59 o 
   1   3   6       38.43       39.65      3.03 o 
   2   3   6      917.78      888.81     14.03 o 
   3   3   6      508.71      508.29      6.46 o 
   4   3   6      954.27      945.89     14.90 o 
   5   3   6      181.96      182.54      4.28 o 
   6   3   6      889.40      873.91     14.19 o 
   7   3   6       21.22       24.68      2.02 o 
   8   3   6     1202.74     1231.03     19.68 o 
   9   3   6       32.64       30.64      2.42 o 
  10   3   6      156.94      153.16      4.65 o 
  11   3   6        4.11        5.74      2.06 o 
  12   3   6        6.29        7.03      2.84 o 
 -11   4   6        4.66        3.53      1.45 o 
 -10   4   6      118.71      108.93      5.44 o 
  -9   4   6      211.01      205.23     12.25 o 
  -8   4   6      284.77      270.19      7.96 o 
  -7   4   6       25.95       33.11      3.12 o 
  -6   4   6      145.31      154.82      9.54 o 
  -5   4   6       76.51       74.36      5.70 o 
  -4   4   6        6.47        5.98      3.42 o 
  -3   4   6        9.17       10.26      3.42 o 
  -2   4   6        0.07        0.27      2.14 o 
  -1   4   6      116.50      115.27      3.31 o 
   0   4   6       18.58       19.93      1.83 o 
   1   4   6       63.28       63.56      2.79 o 
   2   4   6       50.12       51.66      2.56 o 
   3   4   6       97.37       95.52      3.40 o 
   4   4   6       29.13       26.28      2.24 o 
   5   4   6       21.61       18.38      3.12 o 
   6   4   6        3.25        5.05      2.31 o 
   7   4   6        0.24       -0.91      1.36 o 
   8   4   6        0.02       -0.60      2.21 o 
   9   4   6       77.63       80.89      3.30 o 
  10   4   6       26.91       33.84      2.58 o 
  -8   5   6       46.02       54.16      4.42 o 
  -7   5   6        0.83        3.85      2.82 o 
  -6   5   6       41.33       45.65      3.83 o 
  -5   5   6       56.90       43.59      5.70 o 
  -4   5   6       42.32       40.46      5.13 o 
  -3   5   6      267.22      271.81     11.40 o 
  -2   5   6        4.06       -0.85      3.42 o 
  -1   5   6      213.33      215.40      9.97 o 
   0   5   6        0.79        3.42      3.70 o 
   1   5   6      110.47      123.20      4.99 o 
   2   5   6       54.23       52.54      3.63 o 
   3   5   6       43.81       42.07      3.20 o 
   4   5   6       34.48       35.94      2.66 o 
   5   5   6       48.24       52.86      4.26 o 
   6   5   6      148.25      141.90      9.40 o 
   7   5   6        0.02        1.85      2.82 o 
 -15   0   7        2.28       -2.85      4.56 o 
 -13   0   7      305.34      317.83      8.86 o 
 -11   0   7        0.84        0.71      2.31 o 
  -9   0   7        3.85        4.27      2.01 o 
  -7   0   7      291.30      290.26      7.34 o 
  -5   0   7       35.40       49.79      2.49 o 
  -3   0   7     7257.63     7537.20    110.70 o 
  -1   0   7       19.67       19.39      1.09 o 
   1   0   7      450.52      422.19      6.85 o 
   3   0   7       87.62       78.82      2.35 o 
   5   0   7     2776.41     3054.19     45.23 o 
   7   0   7        0.05        1.86      1.63 o 
   9   0   7       55.71       58.75      4.42 o 
  11   0   7      302.24      256.35      8.83 o 
  13   0   7       50.39       52.71      5.98 o 
 -15   1   7        6.03        5.15      2.62 o 
 -14   1   7       98.42      110.09      4.38 o 
 -13   1   7      220.38      240.51      6.08 o 
 -12   1   7       67.72       81.08      3.73 o 
 -11   1   7      115.60      117.75      4.11 o 
 -10   1   7       43.00       39.98      2.52 o 
  -9   1   7     1097.44     1121.17     13.78 o 
  -8   1   7       76.78       73.19      2.23 o 
  -7   1   7      109.10       97.37      2.29 o 
  -6   1   7     1537.89     1505.32     14.92 o 
  -5   1   7      801.52      853.44      8.69 o 
  -4   1   7      180.09      188.21      2.54 o 
  -3   1   7     2700.02     2651.91     30.35 o 
  -2   1   7      310.54      281.69      5.31 o 
  -1   1   7        0.45        1.41      0.46 o 
   0   1   7      142.39      142.90      2.18 o 
   1   1   7      512.04      478.16      5.36 o 
   2   1   7      260.51      238.12      3.27 o 
   3   1   7        8.66        6.62      0.69 o 
   4   1   7      356.73      400.40      4.76 o 
   5   1   7     1803.99     1812.19     21.10 o 
   6   1   7      491.59      511.84      6.62 o 
   7   1   7        2.00        0.87      0.89 o 
   9   1   7      654.37      666.44      9.96 o 
  10   1   7       33.46       31.81      2.30 o 
  11   1   7       12.09       16.91      1.97 o 
  12   1   7       13.10       16.18      1.77 o 
  13   1   7        6.64        4.00      1.75 o 
  14   1   7        3.83        2.21      1.78 o 
 -14   2   7       49.37       49.12      4.01 o 
 -13   2   7        1.68        0.55      2.60 o 
 -12   2   7       37.53       34.34      3.28 o 
 -11   2   7       84.23       83.52      3.37 o 
 -10   2   7      462.35      436.46      7.04 o 
  -9   2   7       11.18        8.55      1.36 o 
  -8   2   7      343.06      342.83      5.34 o 
  -7   2   7        0.19       -0.91      0.67 o 
  -6   2   7      937.23      982.17     12.84 o 
  -5   2   7      301.90      328.95      4.38 o 
  -4   2   7      364.78      397.56      5.02 o 
  -3   2   7      626.13      610.26      9.46 o 
  -2   2   7     1406.27     1433.66     21.21 o 
  -1   2   7      712.70      717.48     10.94 o 
   0   2   7     3530.35     3737.30     54.55 o 
   1   2   7     3411.97     3644.89     65.17 o 
   3   2   7     1380.04     1406.39     21.33 o 
   4   2   7     2714.40     2754.10     40.90 o 
   5   2   7      570.94      611.36     10.31 o 
   6   2   7       29.44       29.44      2.00 o 
   7   2   7      241.15      231.95      5.26 o 
   8   2   7     1965.73     2004.09     30.82 o 
   9   2   7        2.25       -1.17      1.72 o 
  10   2   7       18.01       13.46      2.21 o 
  11   2   7       14.71       18.54      3.09 o 
  12   2   7       27.98       32.16      2.88 o 
  13   2   7        7.25        6.06      2.51 o 
 -13   3   7       11.90       15.68      3.13 o 
 -12   3   7       12.49       12.93      2.25 o 
 -11   3   7        0.99       -0.02      2.41 o 
 -10   3   7        1.16        6.60      1.69 o 
  -9   3   7        9.18        7.96      1.66 o 
  -8   3   7        9.72        8.07      1.54 o 
  -7   3   7        0.10       -0.80      1.33 o 
  -6   3   7      465.54      471.01     11.25 o 
  -5   3   7      666.95      647.33     17.09 o 
  -2   3   7     1878.71     1864.67     33.44 o 
  -1   3   7      152.59      140.73      3.52 o 
   0   3   7      337.43      301.86      6.90 o 
   1   3   7        1.93        4.04      1.25 o 
   2   3   7      439.30      424.46      7.45 o 
   3   3   7      446.25      404.71      6.00 o 
   4   3   7      999.47      961.31     13.06 o 
   5   3   7      264.02      257.53      5.34 o 
   6   3   7       36.01       28.39      2.13 o 
   7   3   7       18.71       17.18      1.97 o 
   8   3   7       21.76       23.36      2.21 o 
   9   3   7        2.44        1.39      1.78 o 
  10   3   7       19.98       11.83      2.17 o 
  11   3   7        4.23        4.42      2.10 o 
  12   3   7       43.67       43.36      4.78 o 
 -11   4   7       78.80       83.31      2.98 o 
 -10   4   7        8.29       14.88      3.42 o 
  -9   4   7       45.24       30.46      3.32 o 
  -8   4   7      291.81      300.69      8.56 o 
  -7   4   7      406.48      387.02     11.40 o 
  -6   4   7       51.27       55.27      5.41 o 
  -5   4   7       17.87       12.82      3.42 o 
  -4   4   7       81.25       79.49      6.27 o 
  -3   4   7     1205.92     1227.99     34.47 o 
  -2   4   7        1.74        2.56      2.85 o 
  -1   4   7      339.81      358.66      8.48 o 
   0   4   7       29.67       31.29      3.48 o 
   1   4   7      521.86      516.35      9.03 o 
   2   4   7      105.45      101.41      4.98 o 
   3   4   7        3.11        1.09      1.63 o 
   4   4   7      164.58      169.09      5.63 o 
   5   4   7       66.57       66.35      4.13 o 
   6   4   7       93.91      100.86      4.63 o 
   7   4   7       12.98       14.60      1.65 o 
   8   4   7       20.71       20.84      1.98 o 
   9   4   7        2.64        5.67      2.76 o 
  10   4   7      170.75      176.55      9.11 o 
  -8   5   7      151.74      165.12      6.65 o 
  -7   5   7        0.70       -3.43      5.56 o 
  -6   5   7       96.59       86.44      5.04 o 
  -5   5   7       14.90       18.80      4.56 o 
  -4   5   7       99.66      108.55      7.69 o 
  -3   5   7      107.70      102.85      7.41 o 
  -2   5   7       18.38       24.50      4.84 o 
  -1   5   7        8.76       10.26      3.99 o 
   0   5   7       71.01       76.07      6.84 o 
   1   5   7       57.01       65.53      6.27 o 
   2   5   7       13.39       17.38      3.99 o 
   3   5   7       10.21       10.72      2.71 o 
   4   5   7       77.23       80.79      3.62 o 
   5   5   7       46.86       48.90      3.81 o 
   6   5   7       53.14       57.43      4.13 o 
   7   5   7       19.11       22.69      6.27 o 
 -14   0   8        0.12        1.15      2.92 o 
 -12   0   8       67.41       72.24      6.98 o 
 -10   0   8       86.18       79.68      4.23 o 
  -8   0   8     3302.99     3393.24     50.38 o 
  -6   0   8     3214.95     3404.93     88.21 o 
  -4   0   8     6105.30     6278.48     91.95 o 
  -2   0   8        7.34       11.93      0.96 o 
   0   0   8     5534.04     5488.26     80.44 o 
   2   0   8      494.53      498.65      8.17 o 
   4   0   8      107.27       79.74      2.46 o 
   6   0   8      399.49      363.67      6.76 o 
   8   0   8        0.38        2.58      1.98 o 
  10   0   8       37.87       49.36      3.41 o 
  12   0   8      168.87      153.57      8.55 o 
  14   0   8       84.42       98.58      8.26 o 
 -15   1   8       52.63       45.43      4.13 o 
 -14   1   8      278.92      300.87      7.13 o 
 -13   1   8      133.52      136.43      4.65 o 
 -12   1   8       82.37       77.28      3.67 o 
 -11   1   8       13.67       16.46      2.81 o 
 -10   1   8      461.98      488.56      8.88 o 
  -9   1   8      429.06      412.87      5.48 o 
  -8   1   8       31.99       31.95      1.43 o 
  -7   1   8       93.53       94.50      2.27 o 
  -6   1   8       33.72       34.12      1.15 o 
  -5   1   8      115.22      118.47      2.31 o 
  -4   1   8       40.58       49.12      1.42 o 
  -3   1   8     2140.32     2141.10     24.72 o 
  -2   1   8        4.23        8.29      1.58 o 
  -1   1   8      445.90      487.90      5.50 o 
   0   1   8     3641.16     3591.96     47.31 o 
   1   1   8      444.37      417.67      4.47 o 
   2   1   8       27.60       15.21      0.66 o 
   3   1   8      265.98      276.51      3.52 o 
   4   1   8     1943.22     1917.26     20.30 o 
   5   1   8      229.00      276.41      3.66 o 
   6   1   8       35.53       28.99      1.75 o 
   7   1   8       54.72       49.39      3.32 o 
   8   1   8      268.18      279.20      7.54 o 
   9   1   8       98.95      106.44      3.50 o 
  10   1   8       18.25       21.34      1.83 o 
  11   1   8       49.72       45.52      2.37 o 
  12   1   8        2.83        2.45      1.56 o 
  13   1   8        9.91       13.58      2.36 o 
  14   1   8        0.95        0.11      1.76 o 
 -14   2   8        2.96        2.75      2.67 o 
 -13   2   8       35.67       30.97      3.32 o 
 -12   2   8       43.96       46.44      5.98 o 
 -11   2   8        8.39        7.97      2.05 o 
 -10   2   8       34.25       30.47      2.39 o 
  -9   2   8       53.40       50.75      2.33 o 
  -8   2   8       80.85       76.34      2.63 o 
  -7   2   8       32.22       26.03      1.24 o 
  -6   2   8      377.98      383.97      5.15 o 
  -5   2   8      657.32      648.44      7.40 o 
  -4   2   8     2462.85     2482.81     28.62 o 
  -3   2   8     1116.73     1103.40     14.45 o 
  -2   2   8        1.10        1.89      0.99 o 
  -1   2   8     1574.04     1522.81     19.65 o 
   0   2   8       19.90       26.00      1.48 o 
   1   2   8      233.82      222.36      4.33 o 
   2   2   8      155.03       77.19      8.83 o 
   3   2   8     5579.38     5538.71    128.92 o 
   4   2   8       15.35       17.72      1.46 o 
   5   2   8      356.35      380.61      8.46 o 
   6   2   8      254.43      242.92     16.14 o 
   7   2   8      312.41      298.68      6.35 o 
   8   2   8      306.08      322.88      6.90 o 
   9   2   8       49.97       49.90      2.93 o 
  10   2   8       52.10       53.02      3.05 o 
  11   2   8      156.40      162.08      5.31 o 
  12   2   8       60.43       62.68      3.56 o 
  13   2   8        0.38       -2.82      2.20 o 
 -13   3   8       55.21       57.42      3.90 o 
 -12   3   8       14.59        7.64      2.00 o 
 -11   3   8       30.04       33.28      2.49 o 
 -10   3   8       28.29       22.46      2.13 o 
  -9   3   8       37.23       40.23      2.41 o 
  -8   3   8      147.05      141.70      3.86 o 
  -7   3   8      205.15      203.88      4.61 o 
  -6   3   8       73.09       68.40      5.70 o 
  -5   3   8      135.88      125.08      6.55 o 
  -4   3   8        3.33       -0.28      1.99 o 
  -2   3   8       75.71       78.30      2.71 o 
  -1   3   8       14.95       12.25      1.30 o 
   2   3   8        4.25        3.18      0.86 o 
   3   3   8      339.23      307.29      5.81 o 
   4   3   8      103.65      104.05      3.21 o 
   5   3   8      128.28      125.26      4.47 o 
   6   3   8       69.59       71.38      3.66 o 
   7   3   8        0.05       -2.14      1.43 o 
   8   3   8      183.95      180.26      4.73 o 
   9   3   8        0.07       -2.53      1.69 o 
  10   3   8        0.33       -1.63      1.82 o 
  11   3   8       40.59       41.30      3.06 o 
  12   3   8       17.21       17.41      2.54 o 
 -11   4   8        6.65        4.55      2.49 o 
 -10   4   8        0.00        4.47      2.51 o 
  -9   4   8      111.15      118.54      5.13 o 
  -8   4   8       64.88       56.70      4.03 o 
  -7   4   8       33.08       37.22      3.42 o 
  -6   4   8       59.64       58.98      5.70 o 
  -5   4   8       37.61       28.78      4.27 o 
  -4   4   8       12.99        7.69      3.13 o 
  -3   4   8      155.09      182.63      8.83 o 
  -2   4   8      188.61      168.96      8.55 o 
  -1   4   8       73.59       68.10      5.70 o 
   0   4   8       49.94       47.29      3.15 o 
   1   4   8      166.08      162.23      4.11 o 
   2   4   8        9.64       10.45      1.79 o 
   3   4   8       14.21       13.72      2.39 o 
   4   4   8      106.07      110.52      4.53 o 
   5   4   8       87.68       88.36      4.23 o 
   6   4   8      172.11      169.44      3.85 o 
   7   4   8       91.44       85.15      3.05 o 
   8   4   8       22.90       21.95      2.01 o 
   9   4   8       66.35       75.11      3.46 o 
  10   4   8       25.94       20.96      2.31 o 
  -8   5   8        6.75        8.18      2.92 o 
  -7   5   8        0.27       -0.88      4.42 o 
  -6   5   8        1.11        0.85      3.42 o 
  -5   5   8       11.64       15.96      4.27 o 
  -4   5   8       17.28       15.10      4.27 o 
  -3   5   8       30.76       30.20      4.84 o 
  -2   5   8        0.06       -3.13      3.13 o 
  -1   5   8        0.07       -0.85      3.13 o 
   0   5   8       31.55       33.34      5.13 o 
   1   5   8        1.12        0.85      3.70 o 
   2   5   8       66.76       65.25      6.27 o 
   3   5   8        8.32       10.54      3.99 o 
   4   5   8        3.18        3.42      3.42 o 
   5   5   8        0.10       -1.99      3.42 o 
   6   5   8       36.12       40.04      3.81 o 
   7   5   8        0.01        1.00      2.62 o 
 -15   0   9       43.31       44.73      5.98 o 
 -13   0   9       62.02       77.67      4.73 o 
 -11   0   9      164.21      169.08      5.74 o 
  -9   0   9      549.28      537.53      9.43 o 
  -7   0   9     1377.90     1384.23     18.34 o 
  -5   0   9      576.90      518.57      8.54 o 
  -3   0   9        4.21        0.57      0.82 o 
  -1   0   9       18.87       14.20      1.09 o 
   1   0   9     1357.88     1342.23     20.29 o 
   3   0   9      873.86      825.26     12.99 o 
   5   0   9      933.67      889.07     14.15 o 
   7   0   9       64.60       58.47      3.28 o 
   9   0   9     1014.11      995.62     23.87 o 
  11   0   9      109.81       89.18      7.41 o 
  13   0   9      122.94      110.48      5.27 o 
 -15   1   9        7.86        5.23      3.13 o 
 -14   1   9        4.67        6.76      2.87 o 
 -13   1   9      112.76      112.74      4.33 o 
 -12   1   9        0.87       -1.56      1.86 o 
 -11   1   9        2.42       -0.50      1.86 o 
 -10   1   9      233.02      219.86      4.23 o 
  -9   1   9      213.35      205.07      3.42 o 
  -8   1   9       34.94       35.34      1.48 o 
  -7   1   9        6.47        1.28      0.79 o 
  -6   1   9      232.62      215.73      2.87 o 
  -5   1   9      498.59      522.11      6.07 o 
  -4   1   9     1019.65     1049.51     11.39 o 
  -3   1   9      245.55      248.34      3.61 o 
  -2   1   9       43.07       49.85      1.47 o 
  -1   1   9     1298.48     1295.57     15.11 o 
   0   1   9     1682.22     1883.23     19.83 o 
   1   1   9      722.48      759.07      7.74 o 
   2   1   9      568.35      643.77      6.70 o 
   3   1   9      176.59      209.11      3.11 o 
   4   1   9      706.30      809.33      9.07 o 
   5   1   9      550.58      570.06      6.72 o 
   6   1   9       19.14       15.98      1.21 o 
   8   1   9      221.47      229.48      4.53 o 
   9   1   9       16.75       19.33      1.69 o 
  10   1   9      255.10      232.22      4.80 o 
  11   1   9       60.20       58.86      3.16 o 
  12   1   9       34.20       34.64      2.25 o 
  13   1   9        3.72        3.27      1.73 o 
 -14   2   9       17.49       16.23      3.28 o 
 -13   2   9       49.39       45.71      3.69 o 
 -12   2   9       64.82       63.71      4.10 o 
 -11   2   9       75.13       85.00      3.64 o 
 -10   2   9       33.02       31.83      2.43 o 
  -9   2   9      108.28      110.55      3.67 o 
  -8   2   9      276.13      271.75      6.23 o 
  -7   2   9      234.83      229.98      5.21 o 
  -6   2   9      430.78      452.69      7.94 o 
  -5   2   9       13.67       14.65      1.21 o 
  -4   2   9     1056.00     1063.99     11.59 o 
  -3   2   9     1271.85     1256.99     14.77 o 
  -2   2   9     1333.87     1303.05     17.05 o 
  -1   2   9       48.44       48.14      1.64 o 
   0   2   9      214.83      235.34      3.81 o 
   1   2   9       79.40       79.37      2.46 o 
   2   2   9     2397.22     2363.35     35.14 o 
   3   2   9      916.58     1007.48     15.79 o 
   4   2   9       67.34       72.45      3.70 o 
   5   2   9      489.74      474.04     10.27 o 
   6   2   9     1296.78     1240.51     23.87 o 
   7   2   9       45.14       45.52      2.72 o 
   8   2   9      313.58      309.35      6.68 o 
   9   2   9        6.69       11.48      2.03 o 
  10   2   9      178.39      189.56      5.30 o 
  11   2   9       35.44       36.38      2.97 o 
  12   2   9       75.54       74.52      3.93 o 
  13   2   9        9.42        6.45      2.40 o 
 -13   3   9       26.19       27.74      3.99 o 
 -12   3   9      171.84      185.59      5.20 o 
 -11   3   9      142.03      133.04      4.23 o 
 -10   3   9      118.65      113.00      3.86 o 
  -9   3   9       85.55       84.93      3.89 o 
  -8   3   9       63.16       62.51      4.34 o 
  -7   3   9       89.43       84.15      2.90 o 
  -6   3   9     1088.55     1038.37     19.78 o 
  -5   3   9       75.09       70.09      5.41 o 
  -4   3   9       35.78       29.92      3.70 o 
  -3   3   9       43.34       47.01      4.56 o 
  -2   3   9        0.05        0.28      1.42 o 
  -1   3   9       19.73       19.37      1.99 o 
   0   3   9        0.04        0.19      0.76 o 
   1   3   9       32.06       29.32      3.99 o 
   2   3   9      118.91      109.31      3.28 o 
   3   3   9      196.70      195.69      4.26 o 
   4   3   9        1.58        2.78      1.49 o 
   5   3   9        1.52        2.29      1.51 o 
   6   3   9     1243.31     1191.96     19.02 o 
   7   3   9      450.77      428.40      8.21 o 
   8   3   9        0.91        0.89      1.79 o 
   9   3   9       23.01       22.04      3.67 o 
  10   3   9       57.35       54.42      3.23 o 
  11   3   9        7.17        5.93      2.24 o 
 -11   4   9        8.85        7.41      1.68 o 
 -10   4   9       23.88       18.38      3.22 o 
  -9   4   9        6.82       11.35      4.27 o 
  -8   4   9       36.20       44.82      5.41 o 
  -7   4   9       66.05       53.54      3.92 o 
  -6   4   9       29.95       28.21      4.27 o 
  -5   4   9      149.64      146.73      7.69 o 
  -4   4   9       11.04        5.98      3.13 o 
  -3   4   9       58.52       57.84      5.13 o 
  -2   4   9        2.62        0.00      3.13 o 
  -1   4   9      265.29      270.10     11.11 o 
   0   4   9     1252.07     1265.60     35.33 o 
   1   4   9       86.07       88.32      5.98 o 
   2   4   9        1.01        1.54      2.28 o 
   3   4   9       36.63       33.24      4.42 o 
   4   4   9      115.88      125.94      5.27 o 
   5   4   9        4.67        6.98      2.22 o 
   6   4   9       17.22       18.51      2.55 o 
   7   4   9       34.38       31.30      2.19 o 
   8   4   9       57.22       57.25      2.93 o 
   9   4   9       47.82       52.55      4.94 o 
  -7   5   9       12.89       10.11      3.02 o 
  -6   5   9        2.39        1.42      3.70 o 
  -5   5   9       14.11       16.81      4.56 o 
  -4   5   9       12.71       15.67      4.27 o 
  -3   5   9       47.86       55.27      5.98 o 
  -2   5   9       44.88       44.16      5.41 o 
  -1   5   9       69.43       70.37      6.55 o 
   0   5   9        1.03       -3.99      3.42 o 
   1   5   9       64.61       56.41      5.98 o 
   2   5   9        0.54       -1.99      3.13 o 
   3   5   9       59.90       64.39      6.27 o 
   4   5   9       18.81       20.51      4.56 o 
   5   5   9       20.63       16.53      4.56 o 
   6   5   9        1.33       -1.71      3.70 o 
 -14   0  10      451.72      505.50     12.39 o 
 -12   0  10      353.36      351.18     17.52 o 
 -10   0  10      701.50      741.50     15.40 o 
  -8   0  10      434.14      452.85      8.10 o 
  -6   0  10      827.41      785.49     10.82 o 
  -4   0  10      763.59      943.37     14.63 o 
  -2   0  10     3173.83     3129.58     46.16 o 
   0   0  10     1647.32     1642.51     24.61 o 
   2   0  10      171.53      188.96      3.95 o 
   4   0  10     3189.54     3291.24     48.85 o 
   6   0  10      158.77      171.19      4.83 o 
   8   0  10      795.19      778.83     13.16 o 
  10   0  10       51.47       46.12      7.41 o 
  12   0  10      216.51      239.81     12.39 o 
 -15   1  10        2.31        3.20      6.98 o 
 -14   1  10        7.40        5.93      2.92 o 
 -13   1  10       38.97       44.47      4.13 o 
 -12   1  10        0.01       -0.51      2.31 o 
 -11   1  10       34.72       30.87      2.60 o 
 -10   1  10        5.23        4.14      1.42 o 
  -9   1  10      127.87      129.04      2.73 o 
  -8   1  10      553.23      531.61      6.05 o 
  -7   1  10      270.00      283.87      3.63 o 
  -6   1  10      527.89      511.30      5.65 o 
  -5   1  10      214.17      223.74      3.08 o 
  -4   1  10      773.20      695.32      7.80 o 
  -3   1  10      653.91      681.90      8.49 o 
  -2   1  10      319.44      258.64      3.30 o 
  -1   1  10       92.97       91.69      1.80 o 
   0   1  10     6003.63     6211.59     71.26 o 
   1   1  10       18.22       13.93      0.84 o 
   2   1  10      112.49       90.60      1.78 o 
   3   1  10       83.16       79.49      1.60 o 
   4   1  10      401.16      397.41      4.58 o 
   5   1  10       30.64       26.89      1.25 o 
   6   1  10        0.07        1.31      1.11 o 
   7   1  10       94.10       99.53      3.71 o 
   8   1  10       97.67       95.07      3.00 o 
   9   1  10        0.29        0.53      1.32 o 
  10   1  10       12.57       13.88      1.69 o 
  11   1  10       24.38       23.67      2.00 o 
  12   1  10        8.92        8.05      1.74 o 
  13   1  10        2.50        2.30      1.67 o 
 -14   2  10        0.02        2.60      2.67 o 
 -13   2  10      117.11      110.98      5.11 o 
 -12   2  10      236.67      245.93      6.19 o 
 -11   2  10      321.57      317.14      6.90 o 
 -10   2  10       30.79       29.19      2.34 o 
  -9   2  10       89.25       88.01      3.34 o 
  -8   2  10      366.18      376.67      7.34 o 
  -7   2  10     1270.22     1192.28     37.76 o 
  -6   2  10       27.63       20.23      3.13 o 
  -5   2  10      822.94      832.34     12.60 o 
  -4   2  10        1.46       -0.50      0.69 o 
  -3   2  10     3239.99     3171.91     33.19 o 
  -2   2  10      309.08      327.96      5.96 o 
  -1   2  10       57.15       64.16      1.96 o 
   0   2  10      210.21      219.12      4.30 o 
   1   2  10      910.71      871.52     11.85 o 
   2   2  10       78.19       76.16      2.26 o 
   3   2  10        8.95        6.22      2.00 o 
   4   2  10      130.28      123.12      4.30 o 
   5   2  10      859.60      855.33     17.02 o 
   6   2  10      717.05      710.63     12.11 o 
   7   2  10      879.51      863.13     14.47 o 
   8   2  10      392.31      380.17      7.72 o 
   9   2  10      227.32      225.77      5.69 o 
  10   2  10      130.52      125.26      4.47 o 
  11   2  10      137.79      144.89      4.79 o 
  12   2  10        7.00        4.91      2.33 o 
 -13   3  10       97.48      112.43      5.53 o 
 -12   3  10       42.24       31.91      2.68 o 
 -11   3  10      118.70      101.76      3.76 o 
 -10   3  10       10.28        9.00      1.86 o 
  -9   3  10        2.58        0.96      1.51 o 
  -8   3  10        3.92        5.80      1.54 o 
  -7   3  10      772.55      722.31     14.64 o 
  -6   3  10        5.73        0.87      3.42 o 
  -5   3  10        1.92        0.00      3.13 o 
  -4   3  10      214.83      204.00      9.12 o 
  -3   3  10      168.81      164.11      7.69 o 
  -2   3  10       52.30       55.84      4.84 o 
  -1   3  10      112.85       55.84      4.56 o 
   0   3  10       22.01       19.81      1.85 o 
   1   3  10       53.61       48.83      2.32 o 
   2   3  10       10.25        9.13      1.82 o 
   3   3  10       45.03       41.55      2.26 o 
   4   3  10        0.83        0.77      1.66 o 
   5   3  10     1198.08     1167.74     18.53 o 
   6   3  10      527.92      522.56      9.52 o 
   7   3  10        5.55        7.98      1.79 o 
   8   3  10      144.21      141.00      6.84 o 
   9   3  10       66.69       64.30      3.31 o 
  10   3  10        0.09        3.08      3.01 o 
  11   3  10       59.43       65.22      4.49 o 
 -10   4  10       21.31       29.22      6.84 o 
  -9   4  10        0.01        0.57      2.62 o 
  -8   4  10        0.17        4.84      2.42 o 
  -7   4  10       60.47       63.25      5.98 o 
  -6   4  10       52.04       56.13      5.70 o 
  -5   4  10      242.07      248.45     10.54 o 
  -4   4  10      210.31      216.54      9.69 o 
  -3   4  10      182.63      177.22      8.55 o 
  -2   4  10      235.21      236.77      9.97 o 
  -1   4  10      485.30      504.59     16.81 o 
   0   4  10      377.80      340.48     12.54 o 
   1   4  10       29.55       24.22      3.99 o 
   2   4  10      146.52      140.18      7.41 o 
   3   4  10       33.54       41.88      5.13 o 
   4   4  10      446.33      433.87     10.34 o 
   5   4  10        9.93       10.48      1.24 o 
   6   4  10       94.48      103.16      3.41 o 
   7   4  10       69.30       66.71      2.92 o 
   8   4  10      103.70      112.80      3.87 o 
   9   4  10        7.26        8.36      2.04 o 
  -7   5  10       22.20       23.28      5.27 o 
  -6   5  10       13.18       16.81      4.56 o 
  -5   5  10        0.19        1.14      3.70 o 
  -4   5  10       39.54       40.17      5.41 o 
  -3   5  10       12.77       11.40      3.99 o 
  -2   5  10       72.59       80.63      7.12 o 
  -1   5  10        0.00       -3.42      3.70 o 
   0   5  10       59.41       61.26      6.27 o 
   1   5  10        1.46        7.12      3.70 o 
   2   5  10        0.67        0.57      3.42 o 
   3   5  10        0.00       -1.71      3.70 o 
   4   5  10       50.83       45.87      5.70 o 
   5   5  10        0.02        1.14      3.70 o 
   6   5  10        0.30       -4.27      3.70 o 
 -13   0  11       13.46       12.02      3.02 o 
 -11   0  11      260.16      277.54      9.69 o 
  -9   0  11      154.84      171.28      4.44 o 
  -7   0  11      689.92      679.06      9.64 o 
  -5   0  11      448.75      400.15      7.01 o 
  -3   0  11       17.13       20.92      1.38 o 
  -1   0  11      527.88      449.37      7.56 o 
   1   0  11       68.84       64.90      2.24 o 
   3   0  11     1476.05     1406.41     21.60 o 
   5   0  11       75.44       76.93      2.85 o 
   7   0  11     1378.12     1368.28     21.55 o 
   9   0  11      116.70      106.65      3.79 o 
  11   0  11      128.78      135.78      5.41 o 
  13   0  11        6.60        4.61      2.46 o 
 -14   1  11        4.28        5.84      2.82 o 
 -13   1  11       11.39       12.58      4.70 o 
 -12   1  11       48.47       51.86      3.72 o 
 -11   1  11       36.93       38.92      3.73 o 
 -10   1  11      111.66      108.91      3.28 o 
  -9   1  11       33.14       33.06      1.59 o 
  -8   1  11      259.64      264.66      3.61 o 
  -7   1  11      440.53      460.18      5.29 o 
  -6   1  11       66.83       70.68      1.76 o 
  -5   1  11      845.34      854.13      9.54 o 
  -4   1  11        0.15        1.86      0.58 o 
  -3   1  11      119.92      103.98      2.31 o 
  -2   1  11     2155.30     2243.54     23.62 o 
  -1   1  11      360.19      348.96      4.33 o 
   0   1  11       17.22       24.95      0.97 o 
   1   1  11       42.97       47.43      1.44 o 
   2   1  11     1514.68     1633.49     17.50 o 
   3   1  11      471.80      481.62      6.60 o 
   4   1  11       95.59       98.68      2.11 o 
   5   1  11       56.34       55.84      2.01 o 
   6   1  11      583.01      570.85      8.65 o 
   7   1  11       14.28       16.24      1.89 o 
   8   1  11       79.19       82.86      2.97 o 
   9   1  11      123.56      112.85      3.30 o 
  10   1  11       25.21       21.07      1.88 o 
  11   1  11        7.02        6.50      1.68 o 
  12   1  11        1.00        1.00      1.68 o 
  13   1  11       10.38        9.48      1.89 o 
 -14   2  11        1.59        5.66      2.80 o 
 -13   2  11       42.13       36.73      3.52 o 
 -12   2  11       10.91       13.45      2.40 o 
 -11   2  11        0.09        1.48      1.88 o 
 -10   2  11        0.41        0.87      2.01 o 
  -9   2  11       41.83       36.01      3.72 o 
  -8   2  11      754.30      735.08     12.39 o 
  -7   2  11      159.73      162.16      4.19 o 
  -6   2  11       10.70        9.23      1.57 o 
  -4   2  11     1544.28     1503.39     21.67 o 
  -3   2  11      286.77      285.35      4.59 o 
  -2   2  11        0.43       -1.04      0.93 o 
  -1   2  11       66.39       64.45      1.33 o 
   0   2  11     1310.05     1282.62     16.98 o 
   1   2  11      370.79      345.77      6.21 o 
   2   2  11      170.63      161.83      4.24 o 
   3   2  11      149.08      158.51      3.48 o 
   4   2  11      273.34      275.56      5.64 o 
   5   2  11      868.33      868.48     14.25 o 
   6   2  11       81.66       80.48      4.53 o 
   7   2  11       95.58       95.92      3.81 o 
   8   2  11      114.81      101.59      4.60 o 
   9   2  11        0.20       -0.60      1.83 o 
  10   2  11       88.98       96.37      3.88 o 
  11   2  11       18.12       17.05      2.63 o 
  12   2  11        6.89        4.66      2.46 o 
 -12   3  11       87.41       85.19      3.65 o 
 -11   3  11        0.12        0.77      1.76 o 
 -10   3  11        5.28        3.80      2.37 o 
  -9   3  11       19.74       21.27      2.07 o 
  -8   3  11      113.72      105.44      3.31 o 
  -7   3  11      260.46      240.70      8.55 o 
  -6   3  11       22.10       16.68      1.15 o 
  -5   3  11     2430.12     2350.28     61.83 o 
  -4   3  11        0.00        1.99      3.13 o 
  -3   3  11      745.06      730.24     21.94 o 
  -2   3  11       83.84       91.11      2.75 o 
  -1   3  11       42.08       49.66      2.23 o 
   0   3  11        0.95       -0.35      1.21 o 
   1   3  11      211.31      210.29      4.33 o 
   2   3  11      204.38      197.93      4.46 o 
   3   3  11      484.60      480.51      8.53 o 
   4   3  11       82.78       89.15      3.18 o 
   5   3  11      318.67      305.73      6.33 o 
   6   3  11      259.19      264.00      6.29 o 
   7   3  11       15.63       14.64      2.00 o 
   8   3  11        2.66        3.97      1.92 o 
   9   3  11       39.01       39.38      2.89 o 
  10   3  11       44.84       48.50      3.23 o 
  11   3  11       12.65       14.60      2.45 o 
 -10   4  11       51.61       78.04      5.56 o 
  -9   4  11        1.24        2.56      2.62 o 
  -8   4  11       45.42       43.25      5.27 o 
  -7   4  11      123.70      121.94      7.69 o 
  -6   4  11      115.04      112.83      7.69 o 
  -5   4  11       30.25       25.64      4.56 o 
  -4   4  11       30.29       29.06      4.56 o 
  -3   4  11        3.19        3.13      3.13 o 
  -2   4  11      275.25      267.25     11.11 o 
  -1   4  11      125.37      135.62      7.69 o 
   0   4  11       15.58       16.24      3.70 o 
   1   4  11       11.26       11.97      3.70 o 
   2   4  11       50.24       49.86      5.41 o 
   3   4  11      147.84      153.00      7.98 o 
   4   4  11       51.94       50.43      5.70 o 
   5   4  11        3.50        2.14      1.40 o 
   6   4  11        0.14        2.81      1.89 o 
   7   4  11       92.01       99.71      3.66 o 
   8   4  11       46.84       47.52      2.90 o 
   9   4  11       10.48        9.07      2.07 o 
  -6   5  11       19.97       24.22      4.84 o 
  -5   5  11      120.27      126.50      7.98 o 
  -4   5  11        5.79        8.83      3.99 o 
  -3   5  11        4.28       -3.70      3.42 o 
  -2   5  11        0.72       -0.28      3.42 o 
  -1   5  11      290.54      296.31     12.54 o 
   0   5  11       19.35       27.64      4.84 o 
   1   5  11        5.08        3.99      3.70 o 
   2   5  11        7.00       15.39      4.56 o 
   3   5  11       12.84       12.82      3.99 o 
   4   5  11       76.50       81.20      6.55 o 
   5   5  11        2.74        2.85      4.27 o 
 -14   0  12      119.50      130.78      8.55 o 
 -12   0  12       84.04       96.59      4.73 o 
 -10   0  12        4.00        4.28      1.68 o 
  -8   0  12      215.71      196.73      4.48 o 
  -6   0  12      523.13      503.37      7.39 o 
  -4   0  12        5.95        3.04      1.25 o 
  -2   0  12     2261.28     2116.88     31.74 o 
   0   0  12       17.79       21.29      1.42 o 
   2   0  12     6664.56     6766.69     99.07 o 
   4   0  12      369.71      413.67      7.57 o 
   6   0  12      490.12      484.17      8.88 o 
   8   0  12      209.24      190.25      6.46 o 
  10   0  12      267.16      253.04      7.50 o 
  12   0  12       16.48        9.69      4.13 o 
 -14   1  12        5.72        8.74      2.92 o 
 -13   1  12       13.77       23.23      3.22 o 
 -12   1  12       47.77       54.97      4.70 o 
 -11   1  12       35.30       34.60      2.57 o 
 -10   1  12      697.97      679.55     10.29 o 
  -9   1  12        0.01        0.40      1.06 o 
  -8   1  12        1.17        0.19      1.02 o 
  -7   1  12       43.56       39.04      1.41 o 
  -6   1  12     1264.64     1279.76     14.02 o 
  -5   1  12      242.03      250.51      3.47 o 
  -4   1  12       56.29       69.61      1.63 o 
  -3   1  12        1.31        1.21      0.70 o 
  -2   1  12     2051.82     2127.41     22.46 o 
  -1   1  12      159.58      184.56      2.94 o 
   0   1  12      299.04      319.15      4.10 o 
   1   1  12     1458.99     1383.58     30.60 o 
   2   1  12        4.38        6.70      0.82 o 
   3   1  12       45.90       51.39      1.65 o 
   4   1  12       98.09       98.34      2.48 o 
   5   1  12      242.27      238.47      4.62 o 
   6   1  12      255.64      248.88      4.23 o 
   7   1  12       64.34       69.12      2.34 o 
   8   1  12      402.92      439.84      6.51 o 
   9   1  12       85.24       82.60      2.68 o 
  10   1  12       15.70       15.14      1.60 o 
  11   1  12       16.01       15.95      1.72 o 
  12   1  12       99.77      104.70      3.15 o 
 -13   2  12       27.31       32.33      3.32 o 
 -12   2  12       86.12       78.64      4.23 o 
 -11   2  12       78.34       73.06      3.55 o 
 -10   2  12       40.60       34.83      2.51 o 
  -9   2  12      205.10      222.14      5.31 o 
  -8   2  12      240.54      228.14      5.26 o 
  -7   2  12      114.49      105.85      4.17 o 
  -6   2  12       42.54       43.83      2.27 o 
  -4   2  12      782.97      770.63     15.30 o 
  -3   2  12       40.65       36.33      1.57 o 
  -2   2  12        0.19        0.13      0.55 o 
  -1   2  12      960.87      919.81     14.45 o 
   0   2  12       98.27       91.50      1.62 o 
   1   2  12       20.13       19.48      1.97 o 
   2   2  12      291.40      280.96      4.84 o 
   3   2  12       50.81       62.36      2.45 o 
   4   2  12      123.44      117.55      5.72 o 
   5   2  12      104.03      109.28      5.67 o 
   6   2  12      483.98      480.28      8.94 o 
   7   2  12        3.32        1.19      1.75 o 
   8   2  12        2.62        1.29      2.18 o 
   9   2  12        2.42        2.45      1.94 o 
  10   2  12       61.38       67.21      3.55 o 
  11   2  12       25.87       28.22      2.83 o 
  12   2  12        0.47       -2.68      2.24 o 
 -12   3  12       10.82        6.69      2.04 o 
 -11   3  12        2.86        2.60      1.72 o 
 -10   3  12        1.97        3.42      1.83 o 
  -9   3  12       21.30       19.33      2.07 o 
  -8   3  12        7.25        7.34      1.65 o 
  -7   3  12       77.84       83.42      3.32 o 
  -6   3  12       66.47       63.07      2.05 o 
  -5   3  12      598.63      624.54     19.37 o 
  -4   3  12      226.27      187.76      9.12 o 
  -3   3  12      101.82       93.43      3.03 o 
  -2   3  12       34.67       35.03      3.28 o 
  -1   3  12        4.20        3.54      1.50 o 
   0   3  12       88.62       89.28      3.53 o 
   1   3  12      603.51      597.19     12.45 o 
   2   3  12      726.41      698.97     14.35 o 
   3   3  12        0.59       -0.38      1.42 o 
   4   3  12      347.18      324.64      6.39 o 
   5   3  12      363.31      359.80      7.10 o 
   6   3  12       39.56       39.87      2.47 o 
   7   3  12       52.70       43.10      3.41 o 
   8   3  12        0.92        0.70      2.51 o 
   9   3  12       13.83       13.33      2.35 o 
  10   3  12       25.19       27.55      2.85 o 
 -10   4  12        2.55        4.49      2.92 o 
  -9   4  12        3.67        0.88      3.28 o 
  -8   4  12        0.05       -1.04      2.31 o 
  -7   4  12       38.21       49.86      5.70 o 
  -6   4  12        3.41       -3.42      3.42 o 
  -5   4  12       89.23       82.06      6.27 o 
  -4   4  12       12.83       11.68      3.70 o 
  -3   4  12       72.74       80.63      6.27 o 
  -2   4  12       98.29       94.59      6.55 o 
  -1   4  12       19.36       16.24      3.99 o 
   0   4  12        0.99       -3.85      2.56 o 
   1   4  12        4.74        3.99      2.85 o 
   2   4  12       29.36       35.61      4.56 o 
   3   4  12       19.42       26.78      4.27 o 
   4   4  12       26.97       24.14      2.14 o 
   5   4  12      200.46      178.32      5.22 o 
   6   4  12       49.16       51.75      3.99 o 
   7   4  12      225.30      219.07      5.45 o 
   8   4  12       35.84       37.64      2.72 o 
  -6   5  12       24.61       28.49      5.13 o 
  -5   5  12       24.71       28.49      5.13 o 
  -4   5  12        4.47        8.83      3.70 o 
  -3   5  12        0.24       -3.42      3.42 o 
  -2   5  12        7.70        6.55      3.99 o 
  -1   5  12        1.66        5.41      3.99 o 
   0   5  12        0.58       -2.28      3.70 o 
   1   5  12        0.02        0.57      3.70 o 
   2   5  12        0.67        5.98      3.99 o 
   3   5  12       19.22       25.64      5.13 o 
   4   5  12       42.14       53.85      6.27 o 
 -13   0  13        2.34        2.56      3.70 o 
 -11   0  13        7.54        5.93      2.00 o 
  -9   0  13       46.83       54.10      2.74 o 
  -7   0  13      329.50      348.62      5.65 o 
  -5   0  13      168.10      160.06      3.85 o 
  -3   0  13     2323.49     2407.58     35.96 o 
  -1   0  13        0.57        1.99      1.09 o 
   1   0  13     1039.77     1077.68     16.88 o 
   3   0  13      130.55      144.29      3.78 o 
   5   0  13      519.41      528.46      9.32 o 
   7   0  13       30.21       26.19      2.22 o 
   9   0  13       45.25       35.92      3.70 o 
  11   0  13      110.68      103.87      4.86 o 
 -14   1  13        7.18        8.34      2.92 o 
 -13   1  13        5.27        9.69      2.82 o 
 -12   1  13        0.12        1.21      1.84 o 
 -11   1  13      230.55      232.22      4.98 o 
 -10   1  13        1.31        3.71      1.53 o 
  -9   1  13       25.39       27.37      1.54 o 
  -8   1  13       43.27       42.22      1.74 o 
  -7   1  13      150.16      136.91      2.93 o 
  -6   1  13       39.18       38.29      1.65 o 
  -5   1  13       10.62       14.96      1.19 o 
  -4   1  13      158.94      154.44      3.61 o 
  -3   1  13      187.01      183.34      2.76 o 
  -2   1  13       48.93       53.48      1.95 o 
  -1   1  13      369.17      359.21      4.54 o 
   0   1  13      589.12      576.35      6.78 o 
   1   1  13        7.17        5.69      0.85 o 
   2   1  13      267.85      271.67      4.18 o 
   3   1  13      420.95      392.77      5.60 o 
   4   1  13      186.33      177.55      3.81 o 
   5   1  13      367.06      364.30     11.71 o 
   6   1  13       10.49       12.62      1.47 o 
   7   1  13     1331.21     1330.63     17.53 o 
   8   1  13      560.22      556.79      7.86 o 
   9   1  13       33.46       31.25      2.13 o 
  10   1  13      204.38      196.79      4.01 o 
  11   1  13      100.84       96.86      3.56 o 
  12   1  13       16.78       19.38      1.85 o 
 -13   2  13       24.05       22.58      3.08 o 
 -12   2  13      122.98      116.53      4.21 o 
 -11   2  13        4.23        3.39      1.90 o 
 -10   2  13       35.51       43.52      4.15 o 
  -9   2  13       25.97       25.64      3.16 o 
  -8   2  13      182.88      177.74      4.59 o 
  -7   2  13      117.80      101.81      5.80 o 
  -6   2  13      977.70      955.40     15.29 o 
  -5   2  13       94.21       99.02      3.01 o 
  -4   2  13       79.55       81.63      3.42 o 
  -3   2  13      190.91      184.77      3.52 o 
  -2   2  13        0.01        0.19      0.76 o 
  -1   2  13        0.94        1.37      0.63 o 
   0   2  13      272.24      262.54      3.45 o 
   1   2  13        7.55        9.41      0.68 o 
   2   2  13        5.07        5.28      0.71 o 
   3   2  13       72.15       68.26      2.65 o 
   4   2  13      354.86      370.58      6.30 o 
   5   2  13      135.38      134.00      3.54 o 
   6   2  13      163.71      151.32      5.31 o 
   7   2  13        7.35        5.16      1.60 o 
   8   2  13      172.85      170.61      7.13 o 
   9   2  13       14.17       11.69      2.26 o 
  10   2  13       29.65       28.48      2.66 o 
  11   2  13        1.14       -2.11      2.17 o 
 -12   3  13        0.43       -1.43      1.86 o 
 -11   3  13        7.93        5.70      1.93 o 
 -10   3  13       30.22       29.77      2.45 o 
  -9   3  13       15.94       16.22      2.04 o 
  -8   3  13       22.01       15.43      1.89 o 
  -7   3  13      206.60      200.11      5.47 o 
  -6   3  13      346.31      347.97     10.97 o 
  -5   3  13      161.84      178.36      8.83 o 
  -4   3  13      612.82      635.08     19.66 o 
  -3   3  13      169.82      167.79      7.98 o 
  -2   3  13       96.68       95.05      3.53 o 
  -1   3  13      134.84      124.32      4.42 o 
   0   3  13      542.94      525.83     11.23 o 
   1   3  13      100.28       86.65      3.69 o 
   2   3  13       90.77       86.57      8.83 o 
   3   3  13        4.23        2.77      1.63 o 
   4   3  13      473.80      460.28      8.47 o 
   5   3  13       70.90       68.59      3.10 o 
   6   3  13       56.22       55.66      2.88 o 
   7   3  13       20.97       23.63      2.35 o 
   8   3  13        3.96        4.18      4.07 o 
   9   3  13        0.82       -1.27      1.82 o 
  10   3  13        5.46        4.15      2.30 o 
  -9   4  13        0.17        2.95      2.71 o 
  -8   4  13       40.19       40.08      6.55 o 
  -7   4  13       18.90       30.77      4.84 o 
  -6   4  13       58.54       52.14      5.70 o 
  -5   4  13       35.05       31.06      4.84 o 
  -4   4  13      151.10      152.15      8.55 o 
  -3   4  13       75.84       70.94      5.98 o 
  -2   4  13       29.71       25.07      4.27 o 
  -1   4  13        3.08        3.42      3.42 o 
   0   4  13       11.87       13.11      3.70 o 
   1   4  13      131.49      115.96      7.12 o 
   2   4  13      131.80      137.04      7.69 o 
   3   4  13       92.88       80.85      3.42 o 
   4   4  13        1.71       -1.71      1.47 o 
   5   4  13      488.24      472.08     10.61 o 
   6   4  13       47.88       48.97      3.32 o 
   7   4  13       99.65       93.51      4.22 o 
  -5   5  13        0.10       -2.85      3.42 o 
  -4   5  13       20.19       13.11      4.56 o 
  -3   5  13       20.87       20.23      4.56 o 
  -2   5  13      138.88      137.04      8.83 o 
  -1   5  13        0.15       -4.56      3.70 o 
   0   5  13       48.54       50.15      6.27 o 
   1   5  13       24.75       16.24      4.84 o 
   2   5  13      207.35      219.39     10.83 o 
   3   5  13        0.56        4.27      4.27 o 
 -14   0  14        6.10       16.24      4.56 o 
 -12   0  14       29.85       30.49      4.84 o 
 -10   0  14      113.06      106.42      5.61 o 
  -8   0  14      269.91      265.23      7.76 o 
  -6   0  14      127.66      120.52      2.88 o 
  -4   0  14       58.42       47.45      2.18 o 
  -2   0  14     2023.13     2076.59     31.24 o 
   0   0  14      559.58      527.59      9.04 o 
   2   0  14      789.59      829.24     13.48 o 
   4   0  14      160.55      170.83      4.54 o 
   6   0  14      135.84      124.52      3.84 o 
   8   0  14        1.76       -0.41      2.05 o 
  10   0  14      155.07      158.85      8.97 o 
  12   0  14       11.55       13.00      2.84 o 
 -13   1  14       65.41       61.68      4.23 o 
 -12   1  14      168.24      185.87      5.21 o 
 -11   1  14       25.37       25.91      2.71 o 
 -10   1  14      210.58      214.95      4.10 o 
  -9   1  14      770.23      763.01      9.17 o 
  -8   1  14      102.68      105.25      2.61 o 
  -7   1  14        4.77        2.51      1.12 o 
  -6   1  14        7.84        5.88      1.19 o 
  -5   1  14      216.20      215.38      3.69 o 
  -4   1  14      241.10      239.45      4.02 o 
  -3   1  14        0.85        0.21      0.94 o 
  -2   1  14      188.54      159.16      2.61 o 
  -1   1  14      366.56      350.80      4.52 o 
   0   1  14        0.04        0.57      0.81 o 
   1   1  14       75.44       76.32      2.17 o 
   2   1  14      484.67      487.59      6.65 o 
   3   1  14      265.37      249.73      4.62 o 
   4   1  14      149.29      145.24      3.06 o 
   5   1  14     1499.22     1502.48     18.17 o 
   6   1  14       42.16       43.14      1.98 o 
   7   1  14      252.36      253.88      4.52 o 
   8   1  14       48.93       50.55      2.25 o 
   9   1  14      223.44      236.46      4.43 o 
  10   1  14        0.78        3.06      1.46 o 
  11   1  14       26.86       29.90      2.02 o 
 -13   2  14       50.76       40.93      3.17 o 
 -12   2  14        9.09        3.80      2.01 o 
 -11   2  14       85.47       94.11      3.83 o 
 -10   2  14       75.40       71.79      3.31 o 
  -9   2  14       23.97       18.48      2.13 o 
  -8   2  14       33.77       31.90      4.30 o 
  -7   2  14      177.98      169.18      4.20 o 
  -6   2  14     1181.37     1139.66     18.04 o 
  -5   2  14      745.75      706.47     11.78 o 
  -4   2  14       71.79       70.19      2.74 o 
  -3   2  14      326.02      319.90      6.05 o 
  -2   2  14        7.46       10.83      1.22 o 
  -1   2  14        0.36        0.57      0.64 o 
   0   2  14       71.01       79.49      2.08 o 
   1   2  14      123.19      130.76      2.24 o 
   2   2  14        3.22        5.75      1.18 o 
   3   2  14      209.40      193.22      3.34 o 
   4   2  14        7.97        7.81      1.53 o 
   5   2  14      207.07      202.83      4.34 o 
   6   2  14       82.78       79.37      2.98 o 
   7   2  14       61.35       61.57      2.74 o 
   8   2  14       12.75       13.78      1.93 o 
   9   2  14       17.32       19.39      2.12 o 
  10   2  14        0.80       -0.79      1.73 o 
  11   2  14        9.69        6.86      2.04 o 
 -11   3  14        0.08       -0.55      3.69 o 
 -10   3  14       95.81      103.23      5.53 o 
  -9   3  14      124.82      134.61      4.10 o 
  -8   3  14      193.17      187.61      5.14 o 
  -7   3  14       17.45       13.06      4.13 o 
  -6   3  14      628.10      635.55     12.98 o 
  -5   3  14      573.71      562.71     18.23 o 
  -4   3  14      148.31      163.20      4.79 o 
  -3   3  14       10.52       11.98      3.42 o 
  -2   3  14      286.67      273.18      6.98 o 
  -1   3  14       66.02       67.24      3.27 o 
   0   3  14      422.96      379.84      8.72 o 
   1   3  14       70.28       63.84      3.99 o 
   2   3  14      646.01      618.05     13.17 o 
   3   3  14      110.87      110.96      4.30 o 
   4   3  14       30.44       28.68      2.58 o 
   5   3  14       25.16       27.76      2.26 o 
   6   3  14       12.64       12.44      2.05 o 
   7   3  14       13.90       15.84      2.22 o 
   8   3  14      108.61      116.56      4.18 o 
   9   3  14       45.64       48.69      3.19 o 
  -9   4  14       31.24       27.41      3.52 o 
  -8   4  14       79.08       88.61      6.84 o 
  -7   4  14        4.54       15.10      4.56 o 
  -6   4  14        0.57        1.99      3.42 o 
  -5   4  14        0.76       -2.85      3.13 o 
  -4   4  14       65.99       67.53      6.27 o 
  -3   4  14       67.24       78.35      6.27 o 
  -2   4  14        4.09        5.41      3.70 o 
  -1   4  14        0.57        3.13      3.13 o 
   0   4  14       13.72        6.55      3.42 o 
   1   4  14       95.03       87.47      6.55 o 
   2   4  14        2.99        1.71      3.42 o 
   3   4  14       31.73       42.27      2.52 o 
   4   4  14        0.21       -3.42      3.85 o 
   5   4  14       18.11       12.66      2.11 o 
   6   4  14        5.74        6.71      3.85 o 
   7   4  14      161.68      147.21      5.32 o 
  -3   5  14       75.30       78.64      6.55 o 
  -2   5  14        9.35        9.40      4.27 o 
  -1   5  14       73.51       73.51      6.55 o 
   0   5  14       18.98       21.08      4.84 o 
   1   5  14      140.27      149.58      9.12 o 
 -13   0  15       50.57       47.01      5.70 o 
 -11   0  15        4.93        5.92      2.39 o 
  -9   0  15      374.79      359.12     10.83 o 
  -7   0  15      138.84      142.24      3.31 o 
  -5   0  15      483.44      489.83      8.65 o 
  -3   0  15       76.05       91.24      2.97 o 
  -1   0  15       66.39       67.53      2.62 o 
   1   0  15      245.89      260.13      5.42 o 
   3   0  15      953.78      966.66     15.63 o 
   5   0  15      488.58      497.44      9.21 o 
   7   0  15        3.42        2.00      1.63 o 
   9   0  15       90.36       84.98      4.71 o 
  11   0  15       15.50       15.86      3.42 o 
 -13   1  15       21.09       31.70      6.41 o 
 -12   1  15        7.47        9.76      3.56 o 
 -11   1  15        0.20       -0.16      1.56 o 
 -10   1  15       46.65       46.04      2.92 o 
  -9   1  15       21.51       23.08      1.56 o 
  -8   1  15       30.56       25.17      1.66 o 
  -7   1  15        5.90        6.81      1.17 o 
  -6   1  15      566.25      571.83      7.82 o 
  -5   1  15        1.06        0.40      1.11 o 
  -4   1  15       22.71       23.34      1.49 o 
  -3   1  15      810.25      790.57     10.14 o 
  -2   1  15      733.14      712.03      9.20 o 
  -1   1  15        3.13        2.08      0.87 o 
   0   1  15      313.04      298.28      4.11 o 
   1   1  15      229.30      226.79      4.13 o 
   2   1  15      207.66      207.79      4.11 o 
   3   1  15       89.14       83.99      2.71 o 
   4   1  15       61.09       54.86      2.18 o 
   5   1  15       96.46       98.63      2.80 o 
   6   1  15       39.07       38.35      1.93 o 
   7   1  15      101.86       93.08      2.82 o 
   8   1  15      426.95      431.18      6.63 o 
   9   1  15       21.08       18.23      1.80 o 
  10   1  15        4.32        3.10      1.53 o 
  11   1  15        7.63        8.47      1.68 o 
 -12   2  15       36.68       37.00      2.90 o 
 -11   2  15        1.37        4.26      1.88 o 
 -10   2  15       45.23       33.74      2.57 o 
  -9   2  15      106.17      106.36      3.76 o 
  -8   2  15       51.20       49.40      2.63 o 
  -7   2  15       49.01       49.41      2.50 o 
  -6   2  15       61.60       58.92      2.62 o 
  -5   2  15     1044.74     1030.40     16.50 o 
  -4   2  15      587.04      576.05      9.86 o 
  -3   2  15       77.63       82.63      2.83 o 
  -2   2  15        9.04       10.50      1.41 o 
  -1   2  15      164.89      152.20      3.27 o 
   0   2  15      796.16      800.54     11.31 o 
   1   2  15      235.46      237.34      6.58 o 
   2   2  15       39.70       34.06      1.32 o 
   3   2  15       13.93       12.59      1.47 o 
   4   2  15      106.03      106.43      2.68 o 
   5   2  15        0.86       -0.13      1.12 o 
   6   2  15      114.68      107.48      2.49 o 
   7   2  15       40.40       37.63      2.40 o 
   8   2  15        7.00       10.99      1.93 o 
   9   2  15        0.01       -1.63      1.68 o 
  10   2  15        0.04       -2.62      1.78 o 
 -11   3  15       43.86       41.80      4.08 o 
 -10   3  15      160.26      157.87      4.61 o 
  -9   3  15       50.84       60.59      2.97 o 
  -8   3  15        1.18        1.71      2.14 o 
  -7   3  15      103.93       91.44      3.79 o 
  -6   3  15      433.84      443.12      9.58 o 
  -5   3  15      112.61      104.77      7.84 o 
  -4   3  15        0.11        1.54      1.50 o 
  -3   3  15      124.67      123.19      4.16 o 
  -2   3  15       41.27       39.99      2.74 o 
  -1   3  15      117.66      116.62      4.16 o 
   0   3  15        0.66       -3.24      3.28 o 
   1   3  15      138.86      143.88      4.86 o 
   2   3  15        0.14       -0.03      1.68 o 
   3   3  15       29.41       38.26      2.94 o 
   4   3  15       52.55       60.19      3.63 o 
   5   3  15      141.34      135.86      5.06 o 
   6   3  15        8.78        7.13      1.93 o 
   7   3  15       19.73       19.63      2.39 o 
   8   3  15       65.90       64.83      3.47 o 
   9   3  15       37.30       36.09      3.05 o 
  -8   4  15        9.27       15.10      4.56 o 
  -7   4  15      170.86      191.46      9.97 o 
  -6   4  15       16.21        9.40      4.27 o 
  -5   4  15        4.38        7.12      3.99 o 
  -4   4  15       31.43       42.17      5.41 o 
  -3   4  15       42.29       42.45      5.41 o 
  -2   4  15       43.15       61.83      5.98 o 
  -1   4  15        3.86        4.84      3.42 o 
   0   4  15       60.92       54.99      5.70 o 
   1   4  15       21.73       22.22      4.56 o 
   2   4  15       79.13       80.85      3.28 o 
   3   4  15        7.44        4.77      1.72 o 
   4   4  15       25.71       31.77      2.67 o 
   5   4  15        7.10        4.56      1.94 o 
   6   4  15       23.61       19.58      2.71 o 
 -12   0  16      113.53      115.12      5.23 o 
 -10   0  16      302.24      305.25      8.36 o 
  -8   0  16      596.82      594.74     14.25 o 
  -6   0  16        2.56        0.06      1.40 o 
  -4   0  16      463.79      506.27      8.91 o 
  -2   0  16       58.36       59.69      3.53 o 
   0   0  16       33.97       38.64      2.73 o 
   2   0  16      345.60      350.74      6.90 o 
   4   0  16      867.84      894.07     14.80 o 
   6   0  16      162.46      161.32      4.55 o 
   8   0  16        0.08        0.26      2.26 o 
  10   0  16      319.72      330.60     18.23 o 
 -13   1  16        9.72        4.95      2.71 o 
 -12   1  16        9.27        8.55      2.60 o 
 -11   1  16       28.55       36.23      2.68 o 
 -10   1  16       48.23       40.31      2.04 o 
  -9   1  16       48.17       39.71      1.80 o 
  -8   1  16      162.44      168.09      3.21 o 
  -7   1  16        2.70        2.45      1.25 o 
  -6   1  16        0.01       -0.58      1.18 o 
  -5   1  16      263.53      255.32      4.35 o 
  -4   1  16      603.59      582.22      7.92 o 
  -3   1  16     1489.75     1521.23     18.37 o 
  -2   1  16      244.98      252.30      4.22 o 
  -1   1  16      257.64      261.77      4.28 o 
   0   1  16      673.07      648.73      7.75 o 
   1   1  16      293.59      278.07      4.44 o 
   2   1  16        4.26        5.36      1.22 o 
   3   1  16      353.29      348.00      5.37 o 
   4   1  16     1123.20     1137.14     14.17 o 
   5   1  16      260.18      258.62      4.50 o 
   6   1  16      101.46       91.80      2.76 o 
   7   1  16       46.11       48.22      2.63 o 
   8   1  16       96.43       98.90      3.01 o 
   9   1  16       24.74       25.80      1.94 o 
  10   1  16       12.80       10.32      1.76 o 
 -12   2  16       14.79       13.01      2.34 o 
 -11   2  16        7.04        7.12      2.13 o 
 -10   2  16        0.69        0.55      1.75 o 
  -9   2  16       11.08       10.46      2.01 o 
  -8   2  16      103.01       99.20      2.95 o 
  -7   2  16      179.74      172.25      4.30 o 
  -6   2  16       22.12       24.16      1.90 o 
  -5   2  16       25.49       17.26      1.74 o 
  -4   2  16       20.79       19.40      1.69 o 
  -3   2  16       55.21       48.09      2.37 o 
  -2   2  16        8.20        8.32      1.41 o 
  -1   2  16      274.63      281.81      4.98 o 
   0   2  16        9.00       12.38      1.33 o 
   1   2  16       30.02       27.20      1.55 o 
   2   2  16        3.83        3.69      1.18 o 
   3   2  16      374.94      373.60      5.47 o 
   4   2  16        4.88        6.47      1.12 o 
   5   2  16       84.36       80.19      2.30 o 
   6   2  16        1.54        0.73      1.06 o 
   7   2  16        9.42       11.61      1.13 o 
   8   2  16       40.47       38.65      2.52 o 
   9   2  16        5.89        5.35      1.93 o 
 -10   3  16        4.91        6.01      1.97 o 
  -9   3  16       98.87       98.37      3.59 o 
  -8   3  16        2.42        3.09      1.94 o 
  -7   3  16      129.99      134.41      4.43 o 
  -6   3  16      115.38      116.74      3.88 o 
  -5   3  16        6.10        6.00      1.76 o 
  -4   3  16        7.49        6.56      1.76 o 
  -3   3  16        7.91        6.89      1.72 o 
  -2   3  16       71.70       77.64      3.56 o 
  -1   3  16       15.78       17.92      2.16 o 
   0   3  16        1.52        4.07      1.68 o 
   1   3  16       17.79       10.21      1.90 o 
   2   3  16        2.47        3.53      1.90 o 
   3   3  16      212.49      200.70      6.08 o 
   4   3  16       13.04       13.04      2.26 o 
   5   3  16       15.18       14.38      2.46 o 
   6   3  16       79.38       82.31      4.17 o 
   7   3  16       49.25       57.81      3.83 o 
   8   3  16       24.65       20.76      2.60 o 
  -7   4  16        0.53       -1.71      3.70 o 
  -6   4  16       74.11       67.53      6.55 o 
  -5   4  16        0.60       -1.42      3.70 o 
  -4   4  16        0.14        2.28      3.42 o 
  -3   4  16       77.38       86.04      7.12 o 
  -2   4  16       29.03       40.17      5.41 o 
  -1   4  16       43.90       45.30      5.70 o 
   0   4  16       61.46       55.27      5.70 o 
   1   4  16        0.48       -0.37      1.30 o 
   2   4  16       63.29       61.70      2.99 o 
   3   4  16        1.12       -1.23      1.68 o 
   4   4  16       64.88       65.70      3.58 o 
   5   4  16       34.20       32.70      4.13 o 
 -11   0  17       20.54       13.37      2.71 o 
  -9   0  17      409.41      371.31     15.96 o 
  -7   0  17       45.08       38.65      3.12 o 
  -5   0  17      311.58      298.32      7.86 o 
  -3   0  17      313.57      322.33      6.43 o 
  -1   0  17        0.02        1.54      1.33 o 
   1   0  17     1007.60      959.05     15.56 o 
   3   0  17      397.32      406.52      7.89 o 
   5   0  17     1449.15     1454.38     24.41 o 
   7   0  17       31.06       36.39      3.20 o 
   9   0  17      896.62      920.93     19.43 o 
 -12   1  17       34.12       41.82      3.63 o 
 -11   1  17        3.85        5.97      1.96 o 
 -10   1  17        0.37        1.27      1.52 o 
  -9   1  17       88.42       95.94      2.79 o 
  -8   1  17      267.25      281.98      4.37 o 
  -7   1  17       15.22       14.39      1.55 o 
  -6   1  17      327.13      330.11      5.19 o 
  -5   1  17       76.42       80.13      2.67 o 
  -4   1  17       50.02       55.14      3.41 o 
  -3   1  17      326.70      335.57      5.22 o 
  -2   1  17      197.68      190.86      3.61 o 
  -1   1  17        0.88        1.22      1.40 o 
   0   1  17        2.73        2.31      1.34 o 
   1   1  17        6.37        4.62      1.24 o 
   2   1  17      325.45      322.94      5.06 o 
   3   1  17      119.85      125.42      3.94 o 
   4   1  17       49.27       51.84      2.11 o 
   5   1  17       34.88       32.95      1.87 o 
   6   1  17        0.05       -1.90      1.27 o 
   7   1  17       10.51        9.16      1.57 o 
   8   1  17       35.16       33.70      2.02 o 
   9   1  17       63.65       63.77      2.58 o 
  10   1  17       15.95       18.85      1.88 o 
 -11   2  17        1.28        3.13      2.08 o 
 -10   2  17       15.60       19.85      2.34 o 
  -9   2  17        4.32        2.51      1.47 o 
  -8   2  17        0.99        1.00      1.60 o 
  -7   2  17       11.11       12.64      1.74 o 
  -6   2  17      507.96      496.42      8.99 o 
  -5   2  17       47.10       44.73      2.37 o 
  -4   2  17      134.86      130.36      3.68 o 
  -3   2  17       70.55       69.84      3.30 o 
  -2   2  17      359.00      352.96      6.72 o 
  -1   2  17        0.03        0.09      1.23 o 
   0   2  17       21.08       18.64      1.49 o 
   1   2  17       69.16       63.07      2.77 o 
   2   2  17      409.78      387.20      6.34 o 
   3   2  17      127.51      116.87      2.98 o 
   4   2  17       15.29       18.52      1.44 o 
   5   2  17        2.79        2.63      1.05 o 
   6   2  17       68.02       74.88      2.26 o 
   7   2  17        3.33        2.75      1.47 o 
   8   2  17       71.38       71.44      3.13 o 
   9   2  17        6.43        5.70      1.95 o 
 -10   3  17       48.48       51.08      3.10 o 
  -9   3  17        0.03        1.62      1.69 o 
  -8   3  17       49.03       54.51      3.27 o 
  -7   3  17       26.41       21.01      2.99 o 
  -6   3  17       33.79       29.31      1.75 o 
  -5   3  17       38.96       41.22      3.00 o 
  -4   3  17        3.94        1.57      1.68 o 
  -3   3  17       72.47       70.36      3.53 o 
  -2   3  17       83.09       83.37      3.83 o 
  -1   3  17      161.46      160.34     10.26 o 
   0   3  17       35.13       27.01      2.58 o 
   1   3  17      164.82      144.43      4.99 o 
   2   3  17      188.11      182.25      6.41 o 
   3   3  17       47.75       43.00      3.21 o 
   4   3  17       54.71       53.10      3.63 o 
   5   3  17       13.32       12.10      2.46 o 
   6   3  17       48.95       55.48      3.89 o 
   7   3  17       19.39       21.29      3.70 o 
  -6   4  17       41.92       32.77      5.13 o 
  -5   4  17       96.69       98.30      7.69 o 
  -4   4  17      140.71      153.29      9.12 o 
  -3   4  17      131.72      147.59      8.83 o 
  -2   4  17        8.82       10.26      4.27 o 
  -1   4  17       12.65       17.09      4.56 o 
   0   4  17       72.54       75.16      2.85 o 
   1   4  17       60.12       59.80      3.00 o 
   2   4  17        1.43       -1.57      1.57 o 
   3   4  17       43.44       40.79      2.99 o 
   4   4  17        8.96        9.54      3.13 o 
 -12   0  18       22.86       33.22      3.32 o 
 -10   0  18      228.88      214.08      6.95 o 
  -8   0  18      335.35      333.70     14.53 o 
  -6   0  18        2.65        2.98      1.98 o 
  -4   0  18        1.17        0.85      1.98 o 
  -2   0  18       50.72       48.39      2.55 o 
   0   0  18     1186.99     1232.56     19.62 o 
   2   0  18        6.45        1.53      2.46 o 
   4   0  18      138.77      135.89      4.17 o 
   6   0  18       22.30       15.24      2.67 o 
   8   0  18      375.72      401.37     10.27 o 
 -12   1  18       39.51       36.37      3.63 o 
 -11   1  18       15.09       11.60      2.30 o 
 -10   1  18       17.13       24.70      2.47 o 
  -9   1  18        2.47        2.95      1.52 o 
  -8   1  18      421.96      402.34      5.67 o 
  -7   1  18        4.58        5.92      1.41 o 
  -6   1  18       24.00       26.30      1.70 o 
  -5   1  18       21.17       19.57      1.56 o 
  -4   1  18      631.14      625.95      9.54 o 
  -3   1  18        1.08        1.94      1.34 o 
  -2   1  18        7.18        6.64      1.40 o 
  -1   1  18       99.45      105.56      3.02 o 
   0   1  18       17.74       18.92      1.66 o 
   1   1  18       70.33       67.19      2.61 o 
   2   1  18       14.15       15.50      1.98 o 
   3   1  18      406.12      422.71      6.26 o 
   4   1  18      114.34      112.06      3.81 o 
   5   1  18        2.01        0.43      1.41 o 
   6   1  18       59.98       61.73      2.47 o 
   7   1  18        0.79       -0.24      1.33 o 
   8   1  18       42.70       41.14      2.17 o 
   9   1  18       20.28       19.12      1.91 o 
 -11   2  18      190.74      200.49      5.42 o 
 -10   2  18       10.60       13.48      2.30 o 
  -9   2  18        1.93        1.71      1.48 o 
  -8   2  18      120.97      115.79      3.72 o 
  -7   2  18       67.63       70.94      3.03 o 
  -6   2  18       22.19       24.53      3.56 o 
  -5   2  18       10.24       11.64      1.66 o 
  -4   2  18       46.55       45.35      2.40 o 
  -3   2  18      224.32      225.57      5.01 o 
  -2   2  18       63.12       61.11      2.68 o 
  -1   2  18       42.27       36.92      2.51 o 
   0   2  18        0.59       -1.60      1.30 o 
   1   2  18      254.55      247.74      4.66 o 
   2   2  18      266.76      257.67      4.81 o 
   3   2  18       47.72       53.37      2.18 o 
   4   2  18        0.44        1.25      1.27 o 
   5   2  18        0.07        0.23      1.23 o 
   6   2  18       85.07       86.01      2.48 o 
   7   2  18       46.42       48.48      1.87 o 
   8   2  18        5.39        1.22      1.79 o 
  -9   3  18        1.03        3.34      3.07 o 
  -8   3  18        0.00        1.88      1.90 o 
  -7   3  18        2.85        2.16      1.72 o 
  -6   3  18       23.47       24.24      1.82 o 
  -5   3  18       38.66       43.02      3.15 o 
  -4   3  18       24.03       24.32      2.58 o 
  -3   3  18       32.42       31.83      2.79 o 
  -2   3  18        0.20        2.86      4.13 o 
  -1   3  18       17.83       19.61      2.53 o 
   0   3  18       78.66       71.50      3.76 o 
   1   3  18       33.28       35.28      5.27 o 
   2   3  18        0.64        0.17      1.90 o 
   3   3  18       50.95       50.26      6.27 o 
   4   3  18       14.96       12.72      4.42 o 
   5   3  18       11.05       17.27      2.87 o 
   6   3  18        3.58        1.98      2.39 o 
  -5   4  18       42.52       51.00      6.27 o 
  -4   4  18      211.70      255.86     11.97 o 
  -3   4  18        2.10        6.27      4.27 o 
  -2   4  18       57.35       57.84      6.55 o 
  -1   4  18       29.57       29.73      2.08 o 
   0   4  18      126.97      135.07      4.31 o 
   1   4  18       29.78       25.09      3.99 o 
   2   4  18        4.86        5.10      1.98 o 
 -11   0  19        2.59        2.47      2.51 o 
  -9   0  19       13.73       11.10      2.62 o 
  -7   0  19      139.22      133.70      5.44 o 
  -5   0  19      529.98      521.97     11.89 o 
  -3   0  19      351.97      363.72      9.07 o 
  -1   0  19     1751.72     1778.67     27.46 o 
   1   0  19       81.45       79.48      3.33 o 
   3   0  19       21.64       24.63      3.06 o 
   5   0  19       44.43       48.25      3.52 o 
   7   0  19       25.70       25.03      3.12 o 
   9   0  19        0.77       -3.13      2.46 o 
 -11   1  19       50.48       40.74      2.90 o 
 -10   1  19        0.18        0.89      1.84 o 
  -9   1  19       23.39       21.87      4.42 o 
  -8   1  19        6.40        3.42      2.08 o 
  -7   1  19      505.95      501.18      9.54 o 
  -6   1  19       23.55       20.50      2.26 o 
  -5   1  19       14.74       15.60      1.73 o 
  -4   1  19       11.06       11.95      1.56 o 
  -3   1  19      122.57      122.83      3.33 o 
  -2   1  19      312.02      313.05      5.66 o 
  -1   1  19       19.87       20.43      1.85 o 
   0   1  19        2.72        2.47      1.37 o 
   1   1  19       16.62       18.87      1.73 o 
   2   1  19       11.57        8.10      1.56 o 
   3   1  19       49.22       50.54      2.16 o 
   4   1  19      102.88      110.50      3.05 o 
   5   1  19      141.49      149.75      3.50 o 
   6   1  19       50.19       55.15      2.32 o 
   7   1  19        8.61        8.70      1.57 o 
   8   1  19        5.53        6.28      1.61 o 
 -10   2  19       15.11       13.58      2.24 o 
  -9   2  19        1.91        2.22      1.50 o 
  -8   2  19      168.37      175.85      4.65 o 
  -7   2  19       12.17       10.41      2.59 o 
  -6   2  19        6.80        6.54      1.68 o 
  -5   2  19        1.47        0.15      1.46 o 
  -4   2  19       87.28       90.92      3.62 o 
  -3   2  19       13.07       11.73      1.66 o 
  -2   2  19       43.63       48.31      3.45 o 
  -1   2  19       41.02       33.19      2.09 o 
   0   2  19        4.04        2.34      1.38 o 
   1   2  19       53.72       46.04      2.47 o 
   2   2  19       66.96       76.92      2.56 o 
   3   2  19        8.85        9.00      1.42 o 
   4   2  19        9.20       10.91      1.44 o 
   5   2  19       69.71       70.11      2.52 o 
   6   2  19      292.46      299.64      5.54 o 
   7   2  19       34.89       32.92      1.78 o 
  -8   3  19       16.53       22.95      3.42 o 
  -7   3  19       11.13       13.22      1.64 o 
  -6   3  19      100.38      109.75      3.21 o 
  -5   3  19       11.03       12.50      2.32 o 
  -4   3  19       19.14       27.45      2.58 o 
  -3   3  19        8.21        7.79      2.16 o 
  -2   3  19      223.95      231.73      6.64 o 
  -1   3  19        0.58        0.85      1.78 o 
   0   3  19        7.52        7.56      2.42 o 
   1   3  19        1.82        1.87      2.05 o 
   2   3  19      141.19      146.03      7.41 o 
   3   3  19        2.32        3.78      2.42 o 
   4   3  19        0.11       -1.18      2.05 o 
   5   3  19       23.47       22.26      2.94 o 
  -3   4  19       14.98       26.78      5.41 o 
  -2   4  19        5.26        4.84      4.27 o 
  -1   4  19       93.85      102.47      5.13 o 
   0   4  19       19.88       24.91      2.29 o 
 -10   0  20       47.94       50.56      3.83 o 
  -8   0  20       43.49       34.98      3.32 o 
  -6   0  20      587.67      611.55     13.80 o 
  -4   0  20       69.00       61.34      3.72 o 
  -2   0  20     1634.10     1709.06     33.14 o 
   0   0  20       61.72       63.65      3.06 o 
   2   0  20     1376.26     1412.65     22.53 o 
   4   0  20      220.38      219.39      6.75 o 
   6   0  20       75.55       78.15      4.42 o 
   8   0  20       15.64       18.56      3.08 o 
 -10   1  20       39.11       47.12      3.72 o 
  -9   1  20      129.53      143.84      5.54 o 
  -8   1  20       16.94       20.33      3.65 o 
  -7   1  20       24.09       23.64      2.42 o 
  -6   1  20       36.91       37.93      2.62 o 
  -5   1  20       83.69       77.10      3.08 o 
  -4   1  20       13.46       16.51      1.73 o 
  -3   1  20       62.97       67.16      2.78 o 
  -2   1  20       50.24       49.68      3.37 o 
  -1   1  20       25.70       26.54      1.95 o 
   0   1  20       14.73       15.04      1.63 o 
   1   1  20        4.44        5.88      1.56 o 
   2   1  20       42.16       44.60      2.31 o 
   3   1  20       98.13      102.43      3.33 o 
   4   1  20      106.18      117.16      3.11 o 
   5   1  20       28.75       34.02      1.98 o 
   6   1  20        1.36        0.78      1.42 o 
   7   1  20        7.18        5.18      1.56 o 
  -9   2  20       45.60       46.40      2.99 o 
  -8   2  20      112.27      117.50      3.90 o 
  -7   2  20        4.95        5.75      1.79 o 
  -6   2  20        3.24        4.71      1.69 o 
  -5   2  20       72.01       61.83      2.87 o 
  -4   2  20       27.49       27.57      3.01 o 
  -3   2  20      130.71      127.14      3.85 o 
  -2   2  20       45.29       38.74      2.34 o 
  -1   2  20       86.60       82.40      3.18 o 
   0   2  20        0.18        1.18      1.80 o 
   1   2  20      232.57      234.98      5.28 o 
   2   2  20        0.41        0.35      1.33 o 
   3   2  20       13.08       14.28      1.62 o 
   4   2  20        0.82        0.84      1.32 o 
   5   2  20      422.33      438.44      7.39 o 
   6   2  20        2.22        1.65      1.32 o 
  -7   3  20       40.75       44.47      2.36 o 
  -6   3  20       15.79       14.56      2.09 o 
  -5   3  20       21.73       26.48      1.62 o 
  -4   3  20        0.07        1.23      2.14 o 
  -3   3  20      101.86      104.42      4.45 o 
  -2   3  20        0.34       -1.25      1.90 o 
  -1   3  20        0.09       -0.61      1.84 o 
   0   3  20        0.73        1.48      1.90 o 
   1   3  20      139.72      129.00      8.12 o 
   2   3  20        0.92        2.10      2.11 o 
   3   3  20        5.84        5.52      2.39 o 
   4   3  20       34.46       32.91      3.35 o 
  -9   0  21        6.93        9.86      2.71 o 
  -7   0  21      162.81      188.72      6.55 o 
  -5   0  21        4.09        1.24      2.19 o 
  -3   0  21      168.01      176.32     17.09 o 
  -1   0  21       74.17       78.60      4.53 o 
   1   0  21      109.98      105.75      5.29 o 
   3   0  21       59.47       55.70      3.63 o 
   5   0  21      124.89      135.14     11.25 o 
   7   0  21       78.31       82.99      4.71 o 
  -9   1  21       12.56       14.37      2.71 o 
  -8   1  21      284.74      270.43      6.79 o 
  -7   1  21       66.58       61.88      3.28 o 
  -6   1  21        4.62        6.43      3.26 o 
  -5   1  21      157.51      167.88      7.54 o 
  -4   1  21       20.64       19.11      2.23 o 
  -3   1  21        5.24        5.31      1.56 o 
  -2   1  21       27.05       26.18      1.92 o 
  -1   1  21      168.78      176.61      4.17 o 
   0   1  21       91.25       95.47      3.26 o 
   1   1  21        2.15        1.40      1.51 o 
   2   1  21      266.55      274.22      5.47 o 
   3   1  21      192.60      197.85      4.58 o 
   4   1  21       54.55       55.57      2.76 o 
   5   1  21        0.03       -0.76      1.59 o 
   6   1  21       53.34       58.07      2.51 o 
  -8   2  21       38.87       30.81      2.82 o 
  -7   2  21       26.54       23.38      3.70 o 
  -6   2  21        0.26        2.33      1.63 o 
  -5   2  21       24.53       29.96      2.26 o 
  -4   2  21       93.39      101.06      3.65 o 
  -3   2  21        6.45        4.02      1.68 o 
  -2   2  21        6.92        6.11      1.72 o 
  -1   2  21      112.14      101.92      3.56 o 
   0   2  21      218.41      227.77      5.19 o 
   1   2  21        0.56       -0.09      1.93 o 
   2   2  21       37.50       32.99      2.90 o 
   3   2  21        1.24       -0.56      1.42 o 
   4   2  21      141.25      136.92      3.57 o 
   5   2  21        1.42        3.98      1.34 o 
  -5   3  21       13.88       12.52      1.41 o 
  -4   3  21       73.50       72.39      9.54 o 
  -3   3  21        3.90        3.51      2.11 o 
  -2   3  21        1.12        2.51      2.11 o 
  -1   3  21       25.12       22.06      2.67 o 
   0   3  21       47.93       48.85      3.48 o 
   1   3  21        7.01        6.16      2.99 o 
   2   3  21        7.91        6.56      2.46 o 
  -8   0  22        8.24        3.99      4.27 o 
  -6   0  22       40.82       29.78      3.22 o 
  -4   0  22       35.56       28.42      3.13 o 
  -2   0  22      330.94      339.52      9.07 o 
   0   0  22      191.02      196.40      6.55 o 
   2   0  22      137.78      135.34      7.69 o 
   4   0  22        6.36        2.81      2.31 o 
   6   0  22       68.37       70.59     11.82 o 
  -9   1  22        6.97        9.62      2.71 o 
  -8   1  22        1.19       -0.92      1.88 o 
  -7   1  22        5.21        4.40      2.01 o 
  -6   1  22       79.82       87.92      3.86 o 
  -5   1  22       40.06       39.67      2.79 o 
  -4   1  22       48.97       43.20      2.85 o 
  -3   1  22       12.72        7.18      1.90 o 
  -2   1  22       65.40       67.46      2.84 o 
  -1   1  22      183.42      184.04      4.30 o 
   0   1  22       44.47       56.24      2.67 o 
   1   1  22       24.47       24.82      2.08 o 
   2   1  22      134.62      145.47      4.40 o 
   3   1  22       19.35       21.74      2.25 o 
   4   1  22       22.67       26.46      2.16 o 
   5   1  22       44.06       47.86      2.57 o 
  -7   2  22        0.04       -2.42      2.01 o 
  -6   2  22      106.92      105.90      3.86 o 
  -5   2  22       89.33      100.31      3.66 o 
  -4   2  22        7.79        7.69      2.15 o 
  -3   2  22        0.04        1.85      1.63 o 
  -2   2  22        6.77        7.76      1.74 o 
  -1   2  22       34.38       37.54      3.88 o 
   0   2  22        0.13       -2.08      1.51 o 
   1   2  22       19.47       20.67      2.04 o 
   2   2  22        1.79       -0.07      3.84 o 
   3   2  22       74.02       80.65      3.21 o 
   4   2  22        2.49        1.55      1.85 o 
  -3   3  22       12.29       17.09      3.85 o 
  -2   3  22        6.35        9.69      2.32 o 
  -1   3  22       13.91       19.40      2.74 o 
  -7   0  23       16.33       21.19      3.02 o 
  -5   0  23        0.34        0.28      2.19 o 
  -3   0  23       27.80       25.70      4.84 o 
  -1   0  23       57.71       59.55     10.26 o 
   1   0  23      127.78      156.99      8.26 o 
   3   0  23       14.37        9.40      3.70 o 
  -7   1  23       47.85       47.42      3.07 o 
  -6   1  23       35.69       33.30      2.90 o 
  -5   1  23        9.92       11.76      2.70 o 
  -4   1  23       12.74       11.68      2.17 o 
  -3   1  23       42.07       41.81      2.83 o 
  -2   1  23       23.95       27.77      3.12 o 
  -1   1  23        3.02        3.73      1.91 o 
   0   1  23      256.80      275.41      5.62 o 
   1   1  23       51.68       59.83      3.50 o 
   2   1  23      118.76      126.22      4.11 o 
   3   1  23       18.33       18.34      1.97 o 
   4   1  23       15.00       16.80      2.00 o 
  -5   2  23       16.38       14.24      2.09 o 
  -4   2  23       14.46       13.44      2.05 o 
  -3   2  23        8.11        7.65      1.83 o 
  -2   2  23       86.01       92.26      3.57 o 
  -1   2  23       32.69       29.56      2.26 o 
   0   2  23        0.02       -1.79      1.59 o 
   1   2  23       29.57       27.85      2.24 o 
   2   2  23       54.49       52.89      2.80 o 
  -6   0  24       12.47       14.62      2.80 o 
  -4   0  24       32.84       35.61      3.52 o 
  -2   0  24       23.54       26.39      3.85 o 
   0   0  24       31.07       40.46      5.13 o 
   2   0  24       44.74       47.58      5.13 o 
  -6   1  24       27.93       25.46      2.56 o 
  -5   1  24       22.11       25.04      4.22 o 
  -4   1  24      133.36      131.22      4.53 o 
  -3   1  24       32.53       31.21      2.66 o 
  -2   1  24      187.19      178.32      6.05 o 
  -1   1  24      121.53      126.69      4.49 o 
   0   1  24      509.65      526.74     10.24 o 
   1   1  24        9.86        9.34      1.88 o 
   2   1  24      187.18      181.68      4.47 o 
  -3   0  25      137.79      157.15      7.69 o 
  -1   0  25       18.06       17.38      4.27 o 
  -2   1  25       10.65       10.65      2.27 o 
                                                 
